# Supplementary material for: Simulation and prediction of rural population changes using agent-based modeling
Source: PLoS One. 2025 Jun 23;20(6):e0324563. doi: 10.1371/journal.pone.0324563 (PMC12184946; doi:10.1371/journal.pone.0324563)
Supplement: S1 Data — (ZIP) [file pone.0324563.s001.zip]

Archive with 4 entries (3 files):
- dataset0325/Resident population of two villages in 2017.xlsx
- dataset0325/
- dataset0325/Resident population of two villages in 2024.xlsx
- dataset0325/Simulation results of two villages from 2018 to 2035.xlsx
