# Supplementary material for: Simulation and prediction of rural population changes using agent-based modeling
Source: PLoS One. 2025 Jun 23;20(6):e0324563. doi: 10.1371/journal.pone.0324563 (PMC12184946; doi:10.1371/journal.pone.0324563)
Supplement: S1 Data — (ZIP) [file pone.0324563.s001.zip › dataset0325/Resident population of two villages in 2017.xlsx]

## Sheet: population_in Yunfeng Village
Age	Gender
52	female
64	female
70	female
5	male
29	female
70	male
43	male
46	male
57	male
59	male
36	male
34	female
6	male
34	female
25	female
47	female
1	male
36	female
20	female
42	female
46	male
25	male
24	female
48	female
49	female
19	male
22	male
27	female
32	male
28	female
28	female
7	male
4	female
60	male
2	male
23	male
58	female
7	male
55	male
54	female
88	female
32	male
8	male
7	male
87	female
61	female
37	female
10	male
5	male
37	male
34	female
4	female
15	female
80	female
5	male
10	female
8	female
6	male
61	male
33	male
65	male
68	female
35	female
29	female
16	male
16	male
14	female
46	female
47	male
18	male
27	male
73	male
21	female
44	female
36	female
15	male
53	female
59	male
9	male
69	female
8	female
50	male
44	female
50	female
29	female
11	male
71	female
8	male
8	male
7	female
49	male
1	female
39	female
12	female
83	female
28	male
27	female
54	male
67	female
47	male
48	male
54	female
21	male
61	male
60	female
34	male
46	male
1	female
1	male
1	male
1	female
1	male
1	male
1	female
1	male
1	male
1	male
1	female
1	female
1	male
1	female
1	male
1	female
1	male
1	male
1	male
1	female
1	female
1	female
1	male
1	male
1	female
1	female
1	female
1	female
1	male
1	male
1	male
1	female
1	male
1	male
1	female
1	male
1	male
1	female
2	male
2	male
2	female
2	male
2	female
2	male
2	male
2	male
2	male
2	male
2	female
2	male
2	male
2	female
2	female
2	male
2	female
2	female
2	female
2	female
2	female
2	male
2	male
2	female
2	male
2	female
3	male
3	male
3	female
3	female
3	female
3	male
3	male
3	male
3	female
3	male
3	female
3	female
3	female
3	male
3	male
3	male
3	female
3	female
3	female
3	male
3	female
3	male
3	female
3	female
3	female
3	female
3	male
4	male
4	male
4	male
4	male
4	male
4	male
4	male
4	female
4	male
4	male
4	male
4	male
4	male
4	male
4	male
4	female
4	female
4	female
4	female
4	male
4	male
4	female
4	male
4	female
4	female
4	male
4	male
4	female
4	male
4	male
4	female
5	female
5	male
5	female
5	female
5	female
5	female
5	male
5	male
5	male
5	female
5	female
5	male
5	male
5	male
5	male
5	female
5	female
5	male
5	male
5	female
5	female
5	male
5	female
5	female
5	male
5	female
5	female
5	male
5	female
5	female
5	female
6	female
6	male
6	male
6	male
6	female
6	female
6	male
6	female
6	male
6	male
6	male
6	female
6	female
6	male
6	male
6	female
6	female
6	male
6	female
6	male
6	female
6	male
6	male
6	male
6	male
6	male
6	female
6	female
6	male
6	female
7	female
7	female
7	female
7	female
7	female
7	male
7	male
7	male
7	female
7	male
7	female
7	male
7	female
7	female
7	female
7	male
7	female
7	male
7	female
7	female
7	female
7	male
7	male
7	female
7	male
7	male
7	male
7	female
7	male
7	female
7	female
7	female
7	male
7	male
7	male
7	female
7	female
7	male
7	female
7	female
7	female
7	male
7	male
7	female
7	female
8	male
8	male
8	male
8	female
8	female
8	male
8	female
8	female
8	male
8	male
8	male
8	male
8	male
8	male
8	male
8	male
8	male
8	female
8	male
8	female
8	female
8	male
8	female
8	female
8	female
8	male
8	female
8	female
8	female
8	female
8	female
8	male
8	female
8	male
8	male
8	male
8	female
9	female
9	female
9	female
9	female
9	male
9	female
9	male
9	male
9	male
9	male
9	male
9	male
9	female
9	female
9	female
9	male
9	female
9	male
9	female
9	female
9	female
9	male
9	male
9	female
9	male
9	female
9	female
9	male
9	male
9	female
9	male
9	male
9	female
9	male
9	female
9	male
9	male
9	female
9	male
9	male
9	female
9	male
10	male
10	male
10	female
10	male
10	female
10	female
10	male
10	male
10	female
10	female
10	female
10	male
10	female
10	male
10	male
10	male
10	male
10	female
10	male
10	male
10	female
10	female
10	male
10	female
10	female
10	female
10	male
10	male
10	male
10	male
10	male
10	female
10	female
10	female
11	male
11	male
11	male
11	female
11	male
11	female
11	male
11	male
11	female
11	female
11	male
11	female
11	male
11	female
11	male
11	female
11	male
11	male
11	female
11	female
11	male
11	male
11	male
11	male
11	female
11	male
11	male
11	female
11	male
11	male
11	female
11	female
11	female
11	male
12	male
12	male
12	male
12	male
12	male
12	male
12	female
12	female
12	female
12	male
12	female
12	male
12	male
12	male
13	female
13	male
13	male
13	female
13	female
13	male
13	male
13	male
13	male
13	male
13	male
13	male
13	male
13	female
13	female
13	female
13	male
13	female
13	female
13	female
13	male
14	male
14	female
14	male
14	female
14	male
14	female
14	female
14	male
14	female
14	female
14	female
14	male
14	male
14	male
14	male
14	female
14	female
14	female
14	male
15	male
15	male
15	female
15	female
15	female
15	female
15	female
15	male
15	male
15	female
15	female
15	male
16	female
16	female
16	female
16	female
16	female
16	male
16	female
16	female
16	female
16	male
16	male
16	male
16	female
16	female
16	male
16	male
16	female
16	male
16	female
17	female
17	female
17	female
17	male
17	female
17	male
17	male
18	female
18	female
18	female
18	male
18	male
18	female
18	female
18	male
18	male
18	female
18	female
18	male
18	male
18	female
19	male
19	male
19	female
19	male
19	female
19	female
19	female
19	female
19	female
20	male
20	male
20	male
20	female
20	female
20	female
20	male
20	male
20	female
20	female
20	male
20	female
21	female
21	male
21	male
21	male
21	female
21	female
21	male
21	male
21	male
21	female
21	female
21	male
21	female
21	female
21	male
21	female
21	male
21	female
21	male
21	male
21	female
21	male
21	male
21	female
21	female
21	male
21	male
21	male
21	male
22	male
22	male
22	male
22	male
22	female
22	male
22	female
22	female
22	female
22	male
22	female
22	male
22	male
22	male
22	female
22	female
22	male
22	female
22	male
22	male
22	male
22	female
22	female
22	female
22	female
22	female
22	female
23	female
23	male
23	male
23	female
23	female
23	female
23	male
23	male
23	female
23	female
23	male
23	male
23	female
23	male
23	female
23	female
23	male
23	male
23	male
23	male
23	male
23	male
23	female
23	male
23	female
23	female
24	male
24	male
24	male
24	male
24	female
24	female
24	female
24	female
24	female
24	female
24	female
24	female
24	male
24	female
24	male
24	female
24	male
24	female
25	male
25	female
25	male
25	female
25	female
25	female
25	male
25	male
25	female
25	female
25	female
25	male
25	male
25	female
25	female
25	male
25	female
25	female
25	male
25	female
25	male
25	female
25	male
25	male
25	female
26	female
26	female
26	male
26	male
26	male
26	male
26	male
26	female
26	male
26	female
26	female
26	male
26	male
26	female
26	male
26	male
26	female
26	female
26	female
26	male
26	male
26	male
26	female
26	female
26	female
26	male
26	male
26	female
26	male
26	male
26	male
26	female
26	male
27	male
27	female
27	female
27	female
27	male
27	male
27	female
27	female
27	male
27	male
27	male
27	female
27	male
27	male
27	male
27	female
27	male
27	male
27	female
27	male
27	male
27	male
27	female
27	female
27	male
27	female
27	male
27	male
28	female
28	female
28	female
28	male
28	female
28	male
28	male
28	male
28	female
28	male
28	female
28	male
28	male
28	female
28	male
28	female
28	male
28	female
28	male
28	male
28	male
28	male
28	male
28	male
28	male
28	male
28	male
28	female
28	male
28	male
28	male
28	female
28	female
28	male
28	male
28	female
28	female
29	female
29	male
29	male
29	male
29	male
29	male
29	male
29	male
29	male
29	male
29	male
29	male
29	male
29	female
29	male
29	female
29	male
29	male
29	female
29	female
29	female
29	male
29	female
29	male
30	female
30	male
30	male
30	female
30	male
30	male
30	male
30	male
30	male
30	female
30	male
30	male
30	female
30	female
30	male
30	female
30	female
30	male
30	male
30	female
30	male
31	male
31	male
31	female
31	male
31	male
31	male
31	female
31	female
31	female
31	female
31	female
31	female
31	male
31	male
31	female
31	female
31	male
31	female
31	female
31	male
31	female
31	female
31	female
31	female
31	female
32	male
32	female
32	female
32	female
32	female
32	male
32	female
32	male
32	female
32	male
32	female
32	female
32	male
32	female
32	female
32	female
32	female
32	female
32	female
32	male
32	female
32	male
32	male
32	female
32	male
32	male
32	female
32	female
32	male
32	female
32	male
32	male
32	male
32	female
32	female
33	male
33	female
33	female
33	male
33	male
33	female
33	female
33	female
33	female
33	female
33	male
33	male
33	male
33	female
33	female
33	male
33	male
33	male
33	female
33	male
33	female
33	male
33	female
33	male
33	male
33	male
33	female
34	female
34	male
34	female
34	male
34	female
34	male
34	male
34	male
34	male
34	female
34	male
34	female
34	male
34	female
34	female
34	male
34	female
34	male
34	male
34	male
34	male
34	female
34	male
34	male
34	male
34	male
34	male
34	female
34	female
34	male
34	female
35	male
35	female
35	female
35	male
35	male
35	female
35	male
35	female
35	male
35	female
35	female
35	male
35	male
35	male
35	male
35	male
35	female
35	male
35	male
35	female
35	male
35	female
35	male
35	male
35	female
35	female
35	female
35	female
36	male
36	female
36	female
36	male
36	female
36	female
36	female
36	female
36	female
36	male
36	female
36	male
36	female
36	female
36	female
36	male
36	male
36	male
36	female
36	female
36	male
36	female
36	female
36	female
36	female
36	female
36	female
36	male
36	female
36	male
36	female
36	male
36	female
37	female
37	male
37	female
37	female
37	male
37	female
37	male
37	male
37	female
37	male
37	male
37	male
37	female
37	female
37	male
37	male
37	female
37	female
37	female
37	female
37	male
37	male
37	female
38	male
38	male
38	male
38	male
38	male
38	female
38	male
38	female
38	male
38	female
38	male
38	male
38	male
38	male
38	male
38	male
38	male
38	male
38	male
38	male
39	male
39	male
39	female
39	female
39	male
39	female
39	female
39	male
39	male
39	female
39	male
39	male
39	male
39	male
39	female
40	male
40	male
40	male
40	male
40	female
40	male
40	female
40	female
40	male
40	male
40	female
40	male
40	male
41	female
41	female
41	female
41	male
41	female
41	female
41	female
41	male
41	female
41	male
41	female
41	female
41	male
41	female
41	male
41	male
41	female
41	female
42	male
42	female
42	male
42	male
42	female
42	female
42	female
42	female
42	male
42	female
42	female
42	female
42	female
42	female
43	female
43	female
43	male
43	male
43	female
43	female
43	female
43	female
43	female
43	female
43	female
43	male
43	male
43	male
43	female
43	male
43	female
43	male
43	female
43	male
43	female
43	male
43	male
43	male
43	female
44	male
44	male
44	male
44	male
44	male
44	female
44	female
44	female
44	male
44	male
44	male
44	female
44	male
44	female
44	male
44	female
44	male
44	male
44	male
44	female
44	female
44	female
44	male
44	male
44	male
44	male
44	female
44	female
44	male
44	female
44	male
44	female
44	male
44	female
44	female
44	female
44	female
45	male
45	male
45	male
45	male
45	male
45	male
45	male
45	male
45	male
45	male
45	male
45	male
45	male
45	male
45	female
45	male
45	female
45	male
45	female
45	female
45	female
45	female
45	male
45	male
45	male
45	female
45	female
45	female
45	male
46	female
46	male
46	female
46	female
46	female
46	male
46	female
46	female
46	female
46	female
46	female
46	male
46	male
47	female
47	female
47	female
47	female
47	female
47	female
47	male
47	female
47	male
47	female
47	male
47	female
47	male
47	female
47	male
47	female
47	male
47	male
47	male
47	male
47	male
47	female
47	female
47	male
47	male
47	male
47	male
47	female
47	male
47	male
47	female
47	female
47	male
47	female
47	female
47	female
47	male
47	female
47	male
47	female
48	male
48	female
48	male
48	female
48	male
48	female
48	female
48	female
48	female
48	female
48	female
48	male
48	female
48	male
48	male
48	male
48	female
48	male
48	male
48	female
48	female
48	female
49	male
49	female
49	female
49	male
49	male
49	male
49	male
49	male
49	male
49	male
49	female
49	male
49	male
49	male
49	female
49	male
49	male
49	male
49	female
49	female
49	female
49	female
49	female
49	male
49	female
49	male
49	female
49	male
49	male
49	female
49	male
50	female
50	male
50	male
50	male
50	female
50	male
50	male
50	male
50	male
50	female
50	female
50	male
50	female
50	female
50	female
50	female
50	male
50	male
50	male
50	male
50	male
50	male
51	male
51	female
51	female
51	female
51	male
51	female
51	female
51	male
51	male
51	female
51	female
51	male
51	female
51	female
51	male
51	male
51	female
51	male
51	female
51	female
51	male
51	female
51	female
52	male
52	female
52	female
52	female
52	female
52	male
52	female
52	female
52	female
52	male
52	male
52	male
52	female
52	male
52	male
52	male
52	female
52	female
52	male
52	male
52	female
52	female
52	male
52	female
52	female
52	male
52	male
52	male
53	female
53	female
53	male
53	male
53	male
53	male
53	female
53	male
53	female
53	male
53	male
53	male
53	female
53	female
53	female
53	female
53	male
53	male
53	male
53	female
53	female
53	female
53	female
53	female
53	male
53	female
53	male
53	female
53	male
53	female
54	male
54	female
54	male
54	female
54	female
54	male
54	female
54	male
54	male
54	male
54	male
54	female
54	female
54	female
54	male
54	male
54	female
54	male
54	female
54	female
54	male
54	male
54	female
54	male
54	female
54	female
54	female
55	male
55	male
55	male
55	female
55	female
55	male
55	male
55	male
55	male
55	male
55	male
55	male
55	female
55	male
55	female
55	male
55	female
56	male
56	male
56	male
56	male
56	female
56	female
56	female
57	male
57	female
57	female
57	male
57	female
57	male
58	female
58	female
58	female
58	female
58	male
58	male
58	female
58	male
58	female
58	male
59	female
59	female
59	male
59	female
59	female
59	male
59	female
59	female
59	male
59	female
59	female
59	male
59	male
59	male
60	female
60	female
60	female
60	female
60	female
60	male
60	male
60	male
60	male
60	male
60	female
60	male
60	female
60	female
60	female
60	male
60	female
60	male
60	female
60	female
60	female
60	female
60	female
60	male
61	male
61	female
61	female
61	male
61	female
61	male
61	male
61	female
61	male
61	female
61	female
61	male
61	male
62	female
62	female
62	male
62	male
62	male
62	male
62	female
62	female
62	male
62	female
62	female
62	female
62	male
62	female
63	male
63	male
63	female
63	male
63	female
63	male
63	female
63	male
63	male
63	female
63	male
63	female
64	male
64	male
64	male
64	female
64	male
64	female
64	female
64	male
64	male
65	male
65	female
65	female
65	male
65	male
65	male
66	female
66	female
66	female
66	male
66	male
67	female
67	female
67	female
67	female
67	female
67	male
67	male
67	female
67	female
67	female
67	female
68	male
68	male
68	male
68	male
68	female
68	female
68	female
68	male
69	female
69	male
69	female
69	female
69	female
70	male
70	male
70	male
70	male
70	male
70	female
71	female
71	female
71	male
71	female
72	female
72	female
72	male
72	female
72	female
72	male
72	male
72	female
72	female
72	male
73	female
74	female
74	female
74	female
74	female
74	female
75	female
75	male
75	female
75	female
76	female
76	male
76	male
76	female
76	female
76	female
77	female
77	female
77	male
78	male
78	female
78	female
78	female
78	male
78	male
78	male
79	female
79	male
79	male
80	male
80	female
81	female
81	male
81	female
82	female
82	female
82	male
82	female
83	female
85	female
85	female
86	female
87	female
89	female
91	female
97	male

## Sheet: population_in Shihan Village
Age	Gender
99	female
96	female
96	female
94	female
94	female
93	female
93	female
91	female
91	female
91	female
90	female
90	male
90	male
89	female
89	male
89	female
89	female
89	female
88	female
88	male
88	male
88	female
88	male
87	female
87	female
87	female
87	male
86	female
86	female
86	female
86	male
86	male
84	female
84	female
84	female
84	female
84	male
84	male
83	female
83	male
83	female
83	female
83	female
82	male
82	male
82	male
82	female
82	female
82	male
82	female
82	male
82	male
81	female
81	male
81	female
81	female
81	female
81	female
81	male
81	female
81	male
81	female
81	female
81	male
81	female
81	male
81	female
80	female
80	female
80	female
80	female
79	female
79	female
79	female
79	female
79	male
79	male
79	male
79	male
78	female
78	female
78	female
78	male
78	female
77	male
77	female
77	female
77	female
77	female
77	female
77	female
77	male
77	female
77	male
77	male
77	female
77	male
77	female
77	female
77	female
77	male
76	male
76	male
76	female
76	female
76	female
76	female
75	female
75	male
75	female
75	female
75	male
75	male
75	male
75	female
75	female
75	male
75	female
75	male
75	male
75	female
74	female
74	female
74	male
74	male
74	female
74	male
74	female
74	female
73	female
73	female
73	female
73	female
73	female
73	female
73	male
73	male
73	male
73	female
72	male
72	male
72	female
72	male
72	male
72	male
72	male
72	male
72	male
72	male
72	female
72	male
72	male
72	male
72	female
72	female
72	female
72	male
72	female
72	female
71	female
71	female
71	female
71	female
71	female
71	male
71	male
71	male
71	male
71	female
71	female
71	female
71	female
71	female
71	male
71	female
71	female
71	male
70	female
70	female
70	female
70	male
70	male
70	female
70	female
70	female
70	male
70	male
70	female
70	female
70	female
70	female
70	female
70	female
70	male
70	male
69	female
69	female
69	male
69	male
69	female
69	male
69	female
69	male
69	male
69	male
69	male
69	female
69	female
69	female
69	male
69	female
69	male
69	male
69	female
69	female
68	male
68	male
68	female
68	female
68	male
68	male
68	female
68	female
68	male
68	female
68	male
68	male
68	female
68	female
68	female
68	male
68	female
68	female
68	female
68	male
68	female
68	male
68	male
67	male
67	female
67	male
67	male
67	female
67	male
67	female
67	female
67	male
67	female
67	female
67	male
67	male
67	female
67	female
67	male
67	male
67	female
67	male
67	male
67	female
67	male
67	female
67	male
67	female
67	female
66	female
66	male
66	female
66	male
66	female
66	male
66	female
66	female
66	male
66	male
66	male
66	female
66	male
66	female
66	female
66	female
66	female
66	female
66	male
66	female
66	male
66	male
66	female
66	male
66	male
66	female
66	male
65	male
65	male
65	male
65	female
65	male
65	female
65	female
65	male
65	female
65	female
65	male
65	female
64	female
64	female
64	male
64	female
64	female
64	female
64	female
64	female
64	male
64	female
64	female
64	male
64	male
64	male
64	female
64	male
64	female
64	female
63	male
63	female
63	female
63	female
63	male
63	female
63	female
63	male
63	male
63	female
63	female
63	female
63	male
63	female
63	male
63	male
63	female
63	female
63	female
63	female
63	female
62	female
62	male
62	male
62	female
62	male
62	female
62	male
62	female
62	male
62	female
62	male
62	male
62	female
62	male
62	female
62	male
62	female
62	female
62	male
62	male
62	male
62	male
62	female
62	female
62	female
62	male
62	female
62	female
62	female
62	male
62	female
62	male
62	male
62	female
62	male
62	female
62	female
61	male
61	female
61	female
61	male
61	female
61	male
61	female
61	female
61	female
61	male
61	female
61	male
61	male
61	female
61	female
61	female
61	female
61	female
61	female
61	male
61	female
61	female
61	male
61	male
61	male
61	female
61	male
61	male
60	male
60	female
60	male
60	female
60	male
60	female
60	female
60	female
60	female
60	female
60	male
60	male
60	female
60	male
60	female
60	male
60	female
60	female
60	male
60	male
60	male
60	male
60	female
60	female
60	female
60	male
60	male
60	male
60	male
59	male
59	male
59	female
59	male
59	female
59	female
59	male
59	female
59	female
59	male
59	female
59	male
59	male
59	male
59	female
59	female
59	female
59	male
59	male
59	male
59	male
59	male
59	female
59	male
59	female
59	female
59	female
59	female
59	male
59	female
59	female
59	female
59	male
59	female
59	male
58	female
58	male
58	female
58	male
58	female
58	male
58	male
58	female
58	male
58	male
58	male
58	male
58	male
58	male
58	male
58	male
58	female
58	female
58	male
58	female
58	male
58	female
58	female
58	male
58	male
58	male
58	male
58	female
58	female
58	female
58	female
58	female
58	male
58	male
58	female
58	male
58	male
58	female
58	male
58	male
58	female
58	male
58	female
58	male
58	male
58	female
58	female
57	female
57	male
57	female
57	male
57	female
57	male
57	female
57	male
57	male
57	female
57	male
57	male
57	male
57	female
57	male
57	female
57	male
57	female
57	male
57	male
57	male
57	male
57	female
57	male
57	female
57	male
57	female
57	female
57	male
57	male
57	female
57	male
57	female
57	male
57	female
57	female
57	male
57	female
57	male
57	female
56	female
56	male
56	female
56	male
56	male
56	female
56	male
56	female
56	female
56	male
56	female
56	female
56	male
56	female
56	female
56	male
56	female
56	female
56	male
56	female
56	male
56	male
56	female
56	male
56	male
56	male
56	female
56	female
56	male
56	male
56	female
56	male
56	male
56	female
56	male
56	male
56	male
56	female
56	male
56	male
56	female
56	male
56	female
56	male
56	female
56	female
56	female
56	male
55	male
55	female
55	female
55	male
55	female
55	male
55	female
55	female
55	female
55	male
55	male
55	male
55	female
55	male
55	female
55	female
55	male
55	male
55	female
55	female
55	female
55	male
55	female
55	female
55	male
55	female
55	female
55	female
55	female
55	female
55	male
55	male
55	male
55	female
55	male
55	male
55	male
55	male
55	female
55	female
54	female
54	male
54	female
54	male
54	female
54	male
54	male
54	male
54	female
54	male
54	female
54	female
54	female
54	male
54	male
54	female
54	female
54	female
54	female
54	female
54	male
54	male
54	male
54	female
54	male
54	female
54	female
54	male
54	male
54	female
54	male
54	male
54	male
54	female
54	male
53	male
53	female
53	male
53	male
53	male
53	female
53	male
53	female
53	male
53	female
53	male
53	male
53	male
53	male
53	female
53	male
53	male
53	female
53	female
53	male
53	female
53	male
53	female
53	female
53	male
53	female
53	female
53	male
53	female
52	female
52	male
52	male
52	female
52	male
52	female
52	male
52	male
52	male
52	male
52	male
52	female
52	female
52	male
52	male
52	female
52	male
52	male
52	female
52	male
52	male
52	female
52	female
52	female
52	male
52	female
52	male
52	female
52	male
52	male
52	male
52	female
52	male
52	female
52	male
52	female
51	female
51	female
51	male
51	male
51	male
51	female
51	female
51	male
51	male
51	male
51	male
51	female
51	male
51	female
51	male
51	female
51	male
51	male
51	male
51	male
51	male
51	male
51	male
51	female
51	female
51	male
51	male
51	female
51	female
51	male
51	male
51	male
51	female
51	male
51	female
51	male
51	male
51	female
51	female
51	female
51	female
51	female
51	female
51	female
51	female
51	female
51	male
51	male
51	female
51	male
50	male
50	male
50	female
50	male
50	female
50	male
50	male
50	female
50	male
50	male
50	female
50	female
50	male
50	female
50	male
50	female
50	female
50	female
50	male
50	male
50	male
50	male
50	male
50	female
50	male
50	female
50	male
50	female
50	male
50	male
50	male
50	female
50	female
50	male
50	female
50	male
50	male
50	female
50	male
50	male
50	male
50	female
49	female
49	male
49	male
49	female
49	male
49	female
49	male
49	male
49	male
49	male
49	male
49	female
49	male
49	female
49	female
49	male
49	male
49	male
49	male
49	female
49	male
49	male
49	male
49	male
49	male
49	male
49	female
49	male
49	female
49	male
49	female
49	female
49	male
49	male
49	male
49	female
49	female
49	male
49	female
49	male
49	male
49	male
49	male
49	male
49	male
49	female
49	male
49	male
49	female
49	male
49	female
49	male
48	female
48	female
48	male
48	female
48	female
48	male
48	male
48	male
48	male
48	female
48	male
48	female
48	female
48	female
48	male
48	male
48	male
48	male
48	male
48	female
48	female
48	female
48	female
48	male
48	male
48	male
48	male
48	female
48	male
48	female
48	female
48	male
48	male
48	male
48	male
47	male
47	female
47	female
47	female
47	female
47	male
47	female
47	male
47	male
47	male
47	female
47	male
47	male
47	male
47	male
47	male
47	female
47	female
47	male
47	male
47	female
47	male
47	male
47	male
47	female
46	male
46	male
46	female
46	female
46	male
46	male
46	male
46	male
46	female
46	female
46	female
46	female
46	male
46	female
46	female
46	female
46	male
46	male
46	female
46	male
46	female
46	female
46	female
46	female
46	female
46	male
46	female
46	female
46	male
46	male
46	male
46	male
46	female
46	male
46	female
46	male
46	female
46	female
46	female
46	male
45	female
45	male
45	male
45	male
45	female
45	female
45	male
45	female
45	female
45	male
45	female
45	male
45	male
45	male
45	female
45	female
45	female
45	male
45	female
45	female
45	female
45	male
45	female
45	female
45	male
45	female
45	male
45	male
45	male
45	female
45	male
45	female
45	male
45	female
45	male
45	male
45	male
45	female
45	female
45	male
45	male
45	male
45	female
45	female
45	male
45	male
45	male
45	female
45	male
45	male
45	male
45	female
45	female
45	male
45	female
45	male
45	female
45	male
44	female
44	female
44	female
44	male
44	female
44	male
44	female
44	male
44	female
44	male
44	female
44	male
44	female
44	female
44	female
44	male
44	male
44	female
44	male
44	female
44	male
44	male
44	male
44	male
44	male
44	male
44	female
44	female
44	female
44	female
44	male
44	male
44	male
44	female
44	female
44	male
44	female
44	male
44	male
44	male
44	male
44	female
44	male
44	female
44	male
44	female
44	female
44	female
44	female
44	female
44	male
44	female
44	male
44	female
44	male
44	female
43	male
43	female
43	male
43	female
43	male
43	male
43	male
43	male
43	male
43	male
43	female
43	female
43	male
43	male
43	male
43	female
43	male
43	male
43	female
43	male
43	female
43	female
43	male
43	female
43	female
43	female
43	female
43	male
43	female
43	female
43	female
43	male
43	male
43	male
43	male
43	male
43	female
43	male
43	female
43	female
43	female
43	male
43	male
43	female
43	female
43	male
43	female
43	female
43	female
43	female
43	male
43	male
42	male
42	male
42	male
42	female
42	female
42	male
42	female
42	male
42	male
42	male
42	male
42	female
42	female
42	male
42	female
42	male
42	male
42	female
42	male
42	female
42	male
42	male
42	male
42	female
42	male
42	male
42	male
42	male
42	male
42	female
42	male
42	female
42	male
42	female
42	male
42	male
42	female
42	male
42	male
42	male
42	female
42	female
42	female
42	female
42	male
42	male
42	male
42	female
42	male
42	female
42	female
42	female
42	female
42	male
42	female
42	female
42	male
42	male
42	female
42	male
42	female
42	female
42	male
41	male
41	female
41	female
41	male
41	male
41	female
41	female
41	female
41	female
41	female
41	female
41	female
41	male
41	male
41	male
41	female
41	female
41	female
41	male
41	male
41	female
41	male
41	female
41	female
41	male
41	male
41	female
41	female
41	female
41	male
41	male
41	male
41	female
41	female
41	female
41	male
41	male
41	male
41	female
41	female
41	male
41	male
41	male
41	male
41	female
41	female
41	male
41	female
41	male
41	female
41	male
41	female
41	male
41	male
41	female
41	male
41	female
40	male
40	female
40	female
40	female
40	female
40	male
40	male
40	male
40	female
40	male
40	female
40	male
40	female
40	female
40	female
40	female
40	male
40	male
40	male
40	male
40	male
40	female
40	male
40	male
40	male
40	female
40	female
40	male
40	female
40	male
40	male
40	female
40	male
40	male
40	female
40	male
40	female
40	male
40	female
40	male
40	female
40	male
40	female
40	female
40	female
40	male
40	male
40	male
40	male
39	male
39	female
39	female
39	male
39	male
39	male
39	female
39	male
39	male
39	male
39	female
39	female
39	female
39	female
39	female
39	female
39	female
39	female
39	female
39	male
39	female
39	male
39	male
39	male
39	female
39	male
39	male
39	female
39	female
39	male
39	female
39	male
39	male
39	male
39	female
38	female
38	male
38	male
38	male
38	female
38	female
38	female
38	female
38	male
38	female
38	male
38	female
38	female
38	female
38	female
38	female
38	male
38	male
38	male
38	male
38	female
38	female
38	male
38	male
38	male
38	female
38	male
38	female
38	male
38	male
38	male
38	male
38	female
38	male
38	male
38	male
38	female
38	female
38	female
38	female
38	male
38	male
37	female
37	male
37	male
37	male
37	male
37	male
37	male
37	male
37	female
37	male
37	female
37	male
37	male
37	male
37	female
37	female
37	female
37	female
37	male
37	male
37	male
37	female
37	female
37	male
37	female
37	male
37	male
37	female
37	male
37	female
37	female
37	female
37	male
37	female
37	male
37	male
37	female
37	male
37	female
37	male
37	male
37	male
37	female
37	male
37	female
37	male
37	female
37	male
37	female
37	male
36	female
36	female
36	male
36	female
36	male
36	male
36	male
36	female
36	male
36	female
36	female
36	female
36	female
36	female
36	female
36	female
36	female
36	male
36	male
36	female
36	male
36	male
36	male
36	male
36	female
36	male
36	male
36	male
36	male
36	male
36	male
36	male
36	male
36	male
36	female
36	female
35	female
35	female
35	male
35	male
35	male
35	male
35	male
35	female
35	male
35	female
35	female
35	male
35	female
35	female
35	male
35	female
35	female
35	male
35	male
35	male
35	female
35	male
35	female
35	female
35	male
35	female
35	male
35	male
35	male
35	male
35	male
35	female
35	female
35	male
35	female
35	female
35	male
35	male
35	male
35	female
35	female
35	male
35	female
35	female
35	male
35	female
35	male
35	male
35	male
35	female
35	male
35	female
35	male
35	female
35	female
35	male
35	female
35	female
35	female
35	male
35	female
35	male
35	female
35	male
34	female
34	male
34	female
34	female
34	male
34	female
34	male
34	female
34	male
34	female
34	female
34	male
34	female
34	female
34	male
34	male
34	female
34	male
34	male
34	male
34	female
34	male
34	female
34	female
34	male
34	female
34	female
34	female
34	female
34	male
34	male
34	male
34	male
34	male
34	male
34	female
34	female
34	female
34	male
34	female
34	female
34	male
34	male
34	male
34	male
34	male
34	female
34	female
34	female
34	male
34	male
33	female
33	male
33	female
33	male
33	male
33	female
33	male
33	male
33	female
33	male
33	female
33	male
33	male
33	male
33	male
33	female
33	female
33	female
33	female
33	male
33	female
33	male
33	female
33	male
33	female
33	female
33	male
33	male
33	female
33	male
33	male
33	female
33	male
33	female
33	male
33	female
33	male
33	female
33	female
33	female
33	male
33	male
33	male
33	male
33	female
33	male
33	male
33	male
33	male
33	male
33	female
33	male
33	male
33	male
32	male
32	male
32	female
32	male
32	male
32	male
32	female
32	male
32	female
32	female
32	male
32	female
32	male
32	male
32	female
32	female
32	male
32	male
32	female
32	female
32	female
32	female
32	male
32	male
32	male
32	male
32	female
32	male
32	male
32	male
32	female
32	male
32	male
32	male
32	female
32	male
32	female
32	male
32	female
32	female
31	male
31	female
31	female
31	female
31	male
31	male
31	male
31	female
31	female
31	male
31	male
31	male
31	female
31	male
31	female
31	female
31	female
31	male
31	male
31	male
31	male
31	male
31	male
31	female
31	male
31	male
31	male
31	male
31	male
30	female
30	female
30	male
30	male
30	male
30	female
30	male
30	male
30	male
30	male
30	male
30	female
30	female
30	male
30	female
30	female
30	female
30	female
30	male
30	female
30	female
30	female
30	male
30	male
30	female
30	male
29	female
29	female
29	male
29	female
29	female
29	female
29	female
29	male
29	male
29	female
29	male
29	female
29	female
29	male
29	male
29	male
29	male
29	female
29	male
29	male
29	female
29	male
29	female
29	female
29	male
29	male
29	female
29	female
29	male
29	male
29	male
29	male
29	female
28	female
28	female
28	male
28	female
28	female
28	male
28	male
28	female
28	female
28	male
28	female
28	male
28	female
28	male
28	male
27	female
27	male
27	female
27	female
27	male
27	male
27	male
27	male
27	male
27	male
27	female
26	male
26	male
26	male
26	female
26	male
26	male
26	male
26	female
26	male
26	female
26	male
26	male
26	female
26	male
26	female
26	female
26	male
26	male
26	female
26	male
26	female
26	male
26	female
26	male
26	female
26	female
26	male
25	female
25	female
25	female
25	female
25	female
25	female
25	male
25	male
25	male
25	female
25	female
25	female
25	male
25	female
25	female
25	male
25	female
25	male
25	female
25	female
24	male
24	female
24	female
24	male
24	male
24	male
24	male
24	male
24	male
24	male
24	female
24	male
24	female
24	female
24	female
24	male
24	female
24	female
24	female
24	female
24	male
23	female
23	male
23	male
23	male
23	male
23	male
23	female
23	female
23	female
23	female
23	male
23	female
23	female
23	female
23	male
23	female
23	female
23	male
23	female
22	male
22	male
22	male
22	female
22	female
22	male
22	female
22	female
22	male
22	male
22	male
22	male
22	female
22	male
22	female
22	female
22	male
22	male
22	male
22	male
22	male
21	female
21	male
21	male
21	female
21	female
21	female
21	male
21	male
21	male
21	male
21	male
21	male
21	female
21	male
21	female
21	male
21	male
21	female
21	male
21	male
21	male
21	male
21	female
21	female
21	male
21	female
20	male
20	male
20	male
20	female
20	male
20	male
20	female
20	male
20	male
20	female
20	male
20	male
20	female
20	male
20	male
20	female
20	female
20	female
20	male
20	female
20	male
20	female
20	female
20	female
20	female
20	male
20	female
20	female
20	male
20	male
20	female
20	male
20	female
20	female
19	female
19	male
19	female
19	male
19	male
19	female
19	male
19	male
19	male
19	male
19	female
19	female
19	male
19	male
19	male
19	male
19	male
19	male
19	male
19	female
[truncated: 641 more rows]
