# Supplementary material for: Simulation and prediction of rural population changes using agent-based modeling
Source: PLoS One. 2025 Jun 23;20(6):e0324563. doi: 10.1371/journal.pone.0324563 (PMC12184946; doi:10.1371/journal.pone.0324563)
Supplement: S1 Data — (ZIP) [file pone.0324563.s001.zip › dataset0325/Resident population of two villages in 2024.xlsx]

## Sheet: Residents in Yunfeng Village
ID	Gender	Age
1	male	1
2	female	1
3	female	1
4	male	1
5	female	1
6	female	1
7	female	1
8	male	1
9	female	1
10	female	1
11	male	1
12	male	1
13	female	1
14	male	1
15	male	1
16	female	1
17	male	1
18	male	1
19	male	1
20	female	1
21	female	1
22	male	1
23	female	1
24	male	1
25	female	1
26	male	1
27	male	1
28	male	1
29	female	1
30	female	1
31	female	1
32	male	1
33	male	1
34	female	1
35	female	1
36	female	1
37	female	1
38	male	1
39	male	1
40	male	1
41	female	1
42	male	1
43	male	1
44	female	1
45	male	1
46	male	1
47	female	1
48	male	2
49	female	2
50	male	2
51	female	2
52	male	2
53	male	2
54	male	2
55	male	2
56	male	2
57	female	2
58	male	2
59	male	2
60	female	2
61	female	2
62	male	2
63	female	2
64	female	2
65	female	2
66	female	2
67	female	2
68	male	2
69	male	2
70	female	2
71	male	2
72	female	2
73	male	3
74	male	3
75	female	3
76	female	3
77	male	3
78	male	3
79	male	3
80	female	3
81	male	3
82	female	3
83	female	3
84	female	3
85	male	3
86	male	3
87	male	3
88	female	3
89	female	3
90	female	3
91	male	3
92	female	3
93	male	3
94	female	3
95	female	3
96	female	3
97	female	3
98	male	3
99	male	4
100	male	4
101	male	4
102	male	4
103	male	4
104	male	4
105	female	4
106	male	4
107	male	4
108	male	4
109	male	4
110	male	4
111	male	4
112	male	4
113	female	4
114	female	4
115	female	4
116	female	4
117	male	4
118	male	4
119	female	4
120	male	4
121	female	4
122	female	4
123	male	4
124	male	4
125	female	4
126	male	4
127	male	4
128	female	4
129	female	5
130	male	5
131	female	5
132	female	5
133	female	5
134	male	5
135	male	5
136	male	5
137	female	5
138	female	5
139	male	5
140	male	5
141	male	5
142	male	5
143	female	5
144	female	5
145	male	5
146	male	5
147	female	5
148	female	5
149	male	5
150	female	5
151	female	5
152	male	5
153	female	5
154	female	5
155	male	5
156	female	5
157	female	5
158	female	5
159	female	6
160	male	6
161	male	6
162	male	6
163	female	6
164	female	6
165	male	6
166	female	6
167	male	6
168	male	6
169	male	6
170	female	6
171	female	6
172	male	6
173	female	6
174	female	6
175	male	6
176	female	6
177	male	6
178	female	6
179	male	6
180	male	6
181	male	6
182	male	6
183	male	6
184	female	6
185	female	6
186	male	6
187	female	6
188	female	7
189	female	7
190	female	7
191	female	7
192	male	7
193	male	7
194	male	7
195	female	7
196	male	7
197	female	7
198	male	7
199	female	7
200	female	7
201	female	7
202	male	7
203	female	7
204	male	7
205	female	7
206	female	7
207	female	7
208	male	7
209	male	7
210	female	7
211	male	7
212	male	7
213	male	7
214	female	7
215	male	7
216	female	7
217	female	7
218	female	7
219	male	7
220	male	7
221	male	7
222	female	7
223	female	7
224	male	7
225	female	7
226	female	7
227	female	7
228	male	7
229	male	7
230	female	7
231	male	8
232	female	8
233	male	8
234	female	8
235	female	8
236	male	8
237	male	8
238	male	8
239	male	8
240	male	8
241	male	8
242	male	8
243	male	8
244	female	8
245	male	8
246	female	8
247	female	8
248	male	8
249	female	8
250	female	8
251	female	8
252	female	8
253	female	8
254	female	8
255	female	8
256	female	8
257	male	8
258	female	8
259	male	8
260	male	8
261	male	8
262	female	8
263	female	9
264	female	9
265	female	9
266	female	9
267	male	9
268	female	9
269	male	9
270	male	9
271	male	9
272	male	9
273	male	9
274	male	9
275	female	9
276	female	9
277	female	9
278	male	9
279	female	9
280	male	9
281	female	9
282	female	9
283	female	9
284	male	9
285	male	9
286	female	9
287	male	9
288	female	9
289	female	9
290	male	9
291	male	9
292	female	9
293	male	9
294	male	9
295	female	9
296	male	9
297	female	9
298	male	9
299	male	9
300	female	9
301	male	9
302	male	9
303	female	9
304	male	10
305	male	10
306	female	10
307	male	10
308	female	10
309	male	10
310	male	10
311	female	10
312	female	10
313	female	10
314	male	10
315	female	10
316	male	10
317	male	10
318	female	10
319	male	10
320	male	10
321	female	10
322	female	10
323	male	10
324	female	10
325	female	10
326	female	10
327	male	10
328	male	10
329	male	10
330	male	10
331	male	10
332	female	10
333	female	10
334	female	10
335	male	11
336	male	11
337	male	11
338	male	11
339	male	11
340	female	11
341	female	11
342	male	11
343	female	11
344	male	11
345	female	11
346	male	11
347	female	11
348	male	11
349	male	11
350	female	11
351	female	11
352	male	11
353	male	11
354	male	11
355	male	11
356	female	11
357	male	11
358	male	11
359	female	11
360	male	11
361	male	11
362	female	11
363	female	11
364	female	11
365	male	11
366	male	12
367	male	12
368	male	12
369	female	12
370	female	12
371	female	12
372	male	12
373	female	12
374	male	12
375	male	12
376	male	12
377	female	13
378	male	13
379	female	13
380	female	13
381	male	13
382	male	13
383	male	13
384	male	13
385	male	13
386	male	13
387	female	13
388	female	13
389	female	13
390	female	13
391	female	13
392	female	13
393	male	13
394	male	14
395	female	14
396	female	14
397	male	14
398	female	14
399	female	14
400	male	14
401	female	14
402	female	14
403	male	14
404	male	14
405	male	14
406	female	14
407	female	14
408	male	14
409	male	15
410	male	15
411	female	15
412	female	15
413	female	15
414	female	15
415	male	15
416	male	15
417	female	15
418	female	15
419	male	15
420	female	16
421	female	16
422	male	16
423	female	16
424	female	16
425	male	16
426	male	16
427	male	16
428	female	16
429	female	16
430	male	16
431	female	16
432	male	16
433	female	16
434	female	17
435	female	17
436	female	17
437	male	17
438	female	18
439	female	18
440	male	18
441	female	18
442	female	18
443	male	18
444	female	20
445	female	20
446	female	20
447	female	20
448	female	21
449	female	21
450	female	21
451	female	21
452	female	21
453	male	21
454	male	21
455	female	21
456	female	21
457	male	21
458	male	22
459	male	22
460	female	22
461	female	22
462	male	22
463	female	22
464	female	23
465	male	23
466	male	23
467	male	23
468	female	23
469	female	24
470	female	24
471	female	24
472	female	25
473	male	25
474	female	25
475	male	25
476	female	25
477	male	25
478	female	26
479	male	26
480	male	26
481	female	26
482	female	26
483	male	26
484	female	26
485	female	26
486	male	26
487	male	26
488	female	26
489	female	27
490	male	27
491	male	27
492	female	27
493	female	27
494	male	27
495	female	27
496	female	27
497	female	28
498	female	28
499	female	28
500	male	28
501	female	28
502	male	28
503	male	28
504	female	28
505	male	29
506	male	29
507	male	29
508	male	29
509	male	29
510	female	29
511	male	29
512	female	29
513	female	29
514	male	30
515	female	30
516	male	30
517	male	31
518	female	31
519	female	31
520	female	31
521	male	31
522	female	31
523	female	31
524	female	32
525	male	32
526	female	32
527	female	32
528	female	32
529	female	32
530	female	32
531	female	32
532	male	32
533	female	32
534	female	32
535	female	32
536	female	32
537	female	33
538	male	33
539	female	33
540	female	33
541	male	33
542	female	33
543	male	33
544	female	33
545	female	34
546	female	34
547	male	34
548	male	34
549	female	34
550	male	34
551	male	34
552	female	34
553	male	34
554	female	34
555	male	34
556	female	35
557	male	35
558	male	35
559	female	36
560	female	36
561	male	36
562	female	36
563	female	36
564	female	36
565	female	36
566	female	36
567	male	36
568	female	36
569	female	36
570	female	37
571	male	37
572	female	37
573	female	37
574	female	37
575	male	37
576	female	37
577	male	38
578	male	38
579	female	38
580	male	38
581	male	38
582	male	38
583	male	39
584	female	39
585	female	39
586	male	39
587	male	39
588	male	40
589	female	40
590	female	40
591	female	40
592	female	41
593	female	41
594	female	41
595	female	41
596	male	41
597	female	41
598	female	41
599	female	41
600	male	41
601	female	41
602	male	42
603	female	42
604	male	42
605	female	42
606	female	42
607	female	42
608	female	43
609	female	43
610	female	43
611	female	43
612	male	43
613	male	43
614	female	43
615	female	43
616	male	43
617	female	43
618	male	44
619	male	44
620	male	44
621	female	44
622	male	44
623	male	44
624	female	44
625	female	44
626	male	44
627	female	44
628	female	44
629	male	44
630	male	44
631	male	44
632	female	44
633	female	44
634	male	44
635	female	44
636	male	44
637	female	44
638	female	44
639	male	45
640	male	45
641	male	45
642	male	45
643	male	45
644	male	45
645	male	45
646	male	45
647	female	45
648	male	45
649	female	45
650	male	45
651	female	45
652	female	45
653	female	45
654	male	45
655	male	46
656	female	46
657	female	46
658	female	46
659	female	46
660	female	46
661	female	46
662	male	46
663	female	47
664	female	47
665	female	47
666	female	47
667	female	47
668	male	47
669	female	47
670	female	47
671	male	47
672	male	47
673	male	47
674	male	47
675	male	47
676	male	47
677	male	47
678	female	47
679	female	47
680	female	47
681	male	47
682	male	47
683	female	47
684	female	47
685	male	47
686	female	47
687	female	47
688	male	47
689	female	47
690	male	48
691	female	48
692	female	48
693	male	48
694	female	48
695	female	48
696	female	48
697	male	48
698	female	48
699	male	48
700	male	48
701	female	48
702	male	48
703	female	48
704	female	48
705	female	48
706	male	49
707	female	49
708	male	49
709	male	49
710	male	49
711	male	49
712	female	49
713	male	49
714	male	49
715	male	49
716	female	49
717	male	49
718	female	49
719	female	49
720	female	49
721	female	49
722	male	49
723	female	49
724	male	49
725	female	49
726	male	49
727	female	49
728	female	50
729	male	50
730	male	50
731	female	50
732	male	50
733	male	50
734	male	50
735	male	50
736	female	50
737	female	50
738	male	50
739	female	50
740	female	50
741	female	50
742	female	50
743	male	50
744	male	50
745	male	50
746	male	50
747	male	50
748	male	50
749	male	50
750	male	51
751	female	51
752	female	51
753	female	51
754	female	51
755	female	51
756	male	51
757	male	51
758	female	51
759	female	51
760	female	51
761	female	51
762	male	51
763	male	51
764	female	51
765	male	51
766	female	51
767	female	51
768	male	51
769	female	51
770	male	51
771	male	52
772	female	52
773	female	52
774	female	52
775	female	52
776	male	52
777	female	52
778	female	52
779	female	52
780	male	52
781	male	52
782	male	52
783	female	52
784	female	52
785	male	52
786	female	52
787	female	52
788	male	52
789	female	52
790	female	52
791	male	52
792	female	53
793	female	53
794	male	53
795	male	53
796	male	53
797	male	53
798	female	53
799	male	53
800	female	53
801	male	53
802	male	53
803	male	53
804	female	53
805	female	53
806	female	53
807	female	53
808	male	53
809	male	53
810	female	53
811	female	53
812	female	53
813	female	53
814	male	53
815	female	53
816	male	53
817	female	53
818	male	54
819	female	54
820	male	54
821	female	54
822	female	54
823	male	54
824	female	54
825	male	54
826	male	54
827	male	54
828	male	54
829	female	54
830	female	54
831	female	54
832	male	54
833	male	54
834	male	54
835	female	54
836	female	54
837	male	54
838	male	54
839	female	54
840	male	54
841	female	54
842	female	54
843	female	54
844	male	55
845	male	55
846	female	55
847	female	55
848	male	55
849	male	55
850	male	55
851	male	55
852	male	55
853	female	55
854	male	55
855	female	55
856	male	56
857	male	56
858	male	56
859	male	56
860	female	56
861	female	56
862	female	56
863	male	57
864	female	57
865	female	57
866	male	57
867	female	57
868	male	57
869	female	57
870	female	58
871	female	58
872	female	58
873	female	58
874	male	58
875	male	58
876	female	58
877	male	58
878	female	58
879	female	59
880	male	59
881	female	59
882	female	59
883	male	59
884	female	59
885	female	59
886	male	59
887	female	59
888	female	59
889	male	59
890	male	59
891	male	59
892	female	60
893	female	60
894	female	60
895	female	60
896	female	60
897	male	60
898	male	60
899	male	60
900	male	60
901	male	60
902	female	60
903	male	60
904	female	60
905	female	60
906	female	60
907	male	60
908	female	60
909	male	60
910	female	60
911	female	60
912	female	60
913	female	60
914	female	60
915	male	60
916	male	61
917	female	61
918	female	61
919	male	61
920	female	61
921	male	61
922	female	61
923	male	61
924	female	61
925	female	61
926	male	61
927	male	61
928	female	62
929	female	62
930	male	62
931	male	62
932	male	62
933	male	62
934	female	62
935	female	62
936	male	62
937	female	62
938	female	62
939	female	62
940	male	62
941	female	62
942	male	63
943	male	63
944	female	63
945	male	63
946	female	63
947	male	63
948	female	63
949	male	63
950	male	63
951	female	63
952	male	63
953	female	63
954	male	64
955	male	64
956	male	64
957	female	64
958	male	64
959	female	64
960	female	64
961	male	64
962	male	64
963	male	65
964	female	65
965	female	65
966	male	65
967	male	65
968	male	65
969	female	66
970	female	66
971	female	66
972	male	66
973	male	66
974	female	67
975	female	67
976	female	67
977	female	67
978	female	67
979	male	67
980	male	67
981	female	67
982	female	67
983	female	67
984	male	68
985	male	68
986	male	68
987	male	68
988	female	68
989	female	68
990	male	68
991	female	69
992	male	69
993	female	69
994	female	69
995	female	69
996	male	70
997	male	70
998	male	70
999	male	70
1000	male	70
1001	female	70
1002	female	71
1003	female	71
1004	male	71
1005	female	71
1006	female	72
1007	female	72
1008	male	72
1009	female	72
1010	female	72
1011	male	72
1012	male	72
1013	female	72
1014	female	72
1015	male	72
1016	female	73
1017	female	74
1018	female	74
1019	female	74
1020	female	74
1021	female	74
1022	female	75
1023	male	75
1024	female	75
1025	female	75
1026	female	76
1027	male	76
1028	male	76
1029	female	76
1030	female	76
1031	female	76
1032	female	77
1033	female	77
1034	male	77
1035	male	78
1036	female	78
1037	female	78
1038	female	78
1039	male	78
1040	male	78
1041	male	78
1042	female	79
1043	male	79
1044	male	79
1045	male	80
1046	female	80
1047	female	81
1048	male	81
1049	female	82
1050	female	82
1051	male	82
1052	female	82
1053	female	83
1054	female	85
1055	female	85
1056	female	86
1057	female	87
1058	female	89
1059	female	91
1060	male	97

## Sheet: Residents in Shihan Village
ID	Gender	Age
1	female	3
2	male	4
3	female	4
4	male	4
5	female	4
6	male	4
7	male	4
8	male	5
9	female	5
10	male	5
11	female	5
12	male	5
13	male	5
14	male	5
15	male	5
16	male	5
17	male	5
18	male	5
19	male	5
20	female	5
21	female	5
22	male	6
23	female	6
24	male	6
25	male	6
26	male	6
27	female	6
28	female	6
29	male	6
30	female	6
31	male	6
32	male	7
33	female	7
34	female	7
35	male	7
36	male	7
37	female	7
38	male	7
39	female	7
40	female	7
41	female	7
42	female	7
43	male	7
44	female	7
45	male	7
46	male	7
47	female	7
48	female	7
49	male	7
50	female	7
51	female	8
52	male	8
53	male	8
54	male	8
55	female	8
56	male	8
57	male	8
58	male	8
59	male	8
60	female	8
61	female	8
62	male	8
63	female	8
64	female	8
65	male	8
66	male	8
67	male	8
68	male	8
69	male	8
70	male	8
71	female	8
72	female	8
73	female	8
74	female	8
75	male	8
76	female	8
77	male	8
78	male	9
79	male	9
80	male	9
81	male	9
82	female	9
83	female	9
84	female	9
85	female	9
86	female	10
87	male	10
88	male	10
89	female	10
90	male	10
91	male	10
92	male	10
93	female	10
94	male	10
95	male	10
96	female	10
97	male	10
98	female	10
99	male	10
100	female	11
101	male	11
102	female	11
103	male	11
104	male	11
105	female	11
106	female	11
107	male	11
108	male	11
109	female	11
110	male	11
111	female	11
112	female	11
113	female	11
114	male	11
115	female	11
116	male	11
117	male	12
118	male	12
119	male	12
120	male	12
121	male	12
122	male	12
123	female	12
124	female	12
125	male	12
126	male	12
127	male	12
128	female	12
129	male	12
130	male	12
131	female	12
132	female	12
133	male	12
134	female	12
135	male	12
136	male	12
137	male	13
138	male	13
139	female	13
140	male	13
141	female	13
142	female	13
143	female	13
144	female	13
145	female	13
146	female	13
147	male	13
148	male	13
149	male	13
150	male	14
151	female	14
152	female	14
153	female	14
154	male	14
155	female	14
156	male	14
157	female	14
158	female	14
159	male	14
160	male	14
161	male	14
162	male	15
163	female	15
164	male	15
165	female	15
166	female	15
167	male	15
168	male	15
169	female	15
170	female	16
171	female	16
172	male	16
173	male	16
174	female	16
175	female	16
176	female	16
177	female	16
178	female	16
179	female	16
180	male	17
181	male	17
182	male	17
183	female	17
184	female	17
185	female	17
186	female	17
187	male	18
188	male	18
189	female	18
190	male	18
191	male	18
192	male	19
193	male	19
194	male	19
195	male	19
196	male	20
197	male	20
198	female	20
199	male	20
200	male	20
201	female	20
202	male	20
203	male	20
204	female	20
205	male	20
206	male	20
207	female	20
208	female	20
209	female	20
210	female	20
211	male	20
212	female	20
213	female	20
214	male	20
215	female	20
216	male	20
217	female	20
218	female	20
219	female	20
220	female	21
221	male	21
222	male	21
223	male	21
224	male	21
225	male	21
226	female	21
227	male	21
228	female	21
229	male	21
230	male	21
231	male	21
232	male	22
233	male	22
234	female	22
235	female	22
236	male	22
237	male	22
238	male	22
239	male	22
240	female	22
241	male	22
242	female	22
243	female	22
244	male	22
245	male	22
246	male	22
247	male	22
248	male	22
249	male	22
250	female	22
251	female	23
252	male	23
253	male	23
254	female	23
255	female	23
256	female	23
257	female	23
258	male	23
259	male	23
260	male	23
261	male	23
262	female	23
263	male	23
264	male	24
265	male	24
266	female	24
267	female	24
268	female	24
269	male	24
270	male	24
271	male	24
272	female	24
273	female	24
274	female	24
275	male	24
276	male	24
277	female	24
278	male	25
279	female	25
280	female	25
281	male	25
282	female	25
283	male	25
284	male	25
285	male	25
286	female	25
287	male	25
288	male	25
289	male	25
290	female	25
291	female	25
292	male	25
293	male	25
294	male	26
295	male	26
296	female	26
297	male	26
298	male	26
299	female	26
300	female	26
301	male	26
302	male	26
303	male	26
304	male	26
305	female	26
306	male	26
307	female	26
308	male	26
309	male	26
310	male	26
311	female	27
312	male	27
313	female	27
314	female	27
315	female	27
316	female	27
317	female	27
318	male	27
319	female	27
320	male	27
321	male	27
322	male	27
323	male	27
324	male	27
325	female	27
326	female	27
327	female	27
328	male	28
329	female	28
330	male	28
331	female	28
332	male	28
333	female	28
334	male	28
335	male	28
336	male	28
337	female	28
338	male	28
339	female	28
340	female	28
341	male	28
342	male	28
343	female	28
344	female	28
345	male	28
346	male	29
347	female	29
348	female	29
349	male	29
350	female	29
351	male	29
352	female	29
353	female	29
354	male	29
355	male	29
356	male	29
357	male	29
358	female	29
359	male	29
360	male	29
361	female	29
362	female	29
363	female	30
364	female	30
365	female	30
366	female	30
367	female	30
368	male	30
369	male	30
370	male	30
371	female	30
372	female	30
373	female	30
374	male	31
375	female	31
376	male	31
377	male	31
378	male	31
379	male	31
380	female	32
381	female	32
382	female	32
383	female	32
384	male	32
385	male	32
386	male	32
387	female	32
388	female	32
389	male	32
390	female	32
391	female	33
392	female	33
393	male	33
394	female	33
395	female	33
396	female	33
397	male	33
398	female	33
399	female	33
400	male	33
401	female	33
402	female	33
403	male	33
404	male	33
405	male	33
406	male	33
407	male	33
408	male	33
409	female	34
410	male	34
411	female	34
412	male	34
413	female	34
414	female	34
415	male	34
416	male	34
417	male	34
418	male	34
419	male	34
420	female	34
421	male	34
422	female	34
423	female	34
424	male	34
425	male	34
426	male	34
427	female	35
428	male	35
429	female	35
430	male	35
431	female	35
432	female	35
433	male	35
434	male	35
435	male	35
436	female	35
437	female	35
438	female	35
439	female	35
440	female	35
441	male	35
442	male	35
443	male	35
444	female	35
445	male	35
446	female	35
447	female	36
448	female	36
449	female	36
450	female	36
451	female	36
452	male	36
453	male	36
454	male	36
455	female	36
456	male	36
457	male	36
458	male	36
459	female	36
460	female	37
461	male	37
462	female	37
463	male	37
464	male	37
465	male	37
466	female	37
467	male	37
468	female	37
469	female	37
470	male	37
471	male	37
472	male	37
473	female	37
474	male	38
475	male	38
476	female	38
477	male	38
478	female	38
479	female	38
480	male	38
481	male	38
482	female	38
483	male	38
484	male	38
485	male	38
486	male	38
487	male	38
488	male	38
489	male	38
490	male	38
491	female	38
492	male	38
493	male	38
494	female	39
495	female	39
496	male	39
497	male	39
498	female	39
499	female	39
500	female	39
501	female	39
502	female	39
503	female	39
504	female	39
505	male	39
506	male	39
507	male	39
508	male	39
509	female	39
510	male	39
511	male	39
512	female	39
513	male	39
514	female	39
515	female	40
516	female	40
517	female	40
518	female	40
519	female	40
520	male	40
521	female	40
522	male	40
523	female	40
524	female	40
525	male	40
526	male	40
527	female	40
528	female	40
529	female	40
530	male	40
531	male	40
532	female	40
533	female	41
534	female	41
535	male	41
536	male	41
537	male	41
538	female	41
539	male	41
540	male	41
541	female	41
542	male	41
543	male	41
544	female	41
545	female	41
546	male	41
547	female	41
548	male	41
549	female	41
550	female	42
551	male	42
552	male	42
553	female	42
554	male	42
555	male	42
556	male	42
557	female	42
558	female	42
559	female	42
560	female	42
561	male	42
562	male	42
563	male	42
564	male	42
565	female	42
566	female	42
567	female	42
568	male	42
569	female	42
570	male	42
571	male	43
572	male	43
573	male	43
574	female	43
575	female	43
576	female	43
577	female	43
578	male	43
579	male	43
580	female	43
581	male	43
582	male	43
583	female	43
584	male	43
585	female	43
586	female	43
587	female	43
588	female	43
589	female	44
590	female	44
591	female	44
592	male	44
593	male	44
594	female	44
595	female	44
596	male	44
597	female	44
598	female	44
599	male	44
600	female	44
601	male	44
602	male	44
603	male	44
604	male	44
605	male	44
606	female	44
607	male	44
608	female	44
609	female	44
610	female	45
611	female	45
612	female	45
613	male	45
614	male	45
615	male	45
616	male	45
617	male	45
618	male	45
619	male	45
620	male	45
621	female	45
622	male	45
623	male	45
624	female	45
625	male	45
626	male	45
627	male	45
628	female	45
629	male	45
630	female	45
631	female	45
632	male	45
633	female	45
634	female	46
635	male	46
636	male	46
637	female	46
638	female	46
639	female	46
640	male	46
641	female	46
642	female	46
643	female	46
644	male	46
645	female	46
646	female	46
647	male	46
648	male	46
649	male	46
650	male	46
651	male	47
652	male	47
653	male	47
654	female	47
655	female	47
656	male	47
657	female	47
658	male	47
659	male	47
660	male	47
661	female	47
662	male	48
663	female	48
664	male	48
665	female	48
666	male	48
667	female	48
668	female	48
669	female	48
670	male	48
671	female	48
672	female	48
673	female	48
674	male	49
675	male	49
676	female	49
677	male	49
678	male	49
679	female	49
680	male	49
681	female	49
682	female	49
683	male	49
684	male	49
685	male	49
686	male	50
687	female	50
688	male	50
689	male	50
690	female	50
691	female	50
692	male	50
693	female	50
694	male	50
695	male	50
696	male	50
697	female	50
698	male	50
699	female	50
700	male	50
701	male	50
702	female	51
703	female	51
704	male	51
705	male	51
706	female	51
707	male	51
708	male	51
709	male	51
710	female	51
711	male	51
712	female	51
713	female	51
714	male	51
715	female	51
716	male	51
717	male	51
718	female	51
719	female	51
720	female	51
721	female	51
722	female	51
723	female	52
724	male	52
725	male	52
726	male	52
727	male	52
728	male	52
729	male	52
730	female	52
731	male	52
732	male	52
733	female	52
734	female	52
735	female	52
736	female	52
737	male	52
738	female	52
739	male	52
740	male	52
741	male	52
742	female	52
743	male	53
744	male	53
745	female	53
746	male	53
747	male	53
748	male	53
749	female	53
750	female	53
751	male	53
752	female	53
753	male	53
754	male	53
755	female	54
756	male	54
757	female	54
758	female	54
759	male	54
760	female	54
761	male	54
762	male	54
763	male	54
764	female	54
765	male	54
766	female	54
767	male	54
768	male	55
769	female	55
770	female	55
771	female	55
772	female	55
773	male	55
774	male	55
775	male	55
776	male	55
777	female	55
778	female	55
779	male	55
780	female	55
781	male	55
782	male	55
783	female	55
784	male	55
785	female	56
786	male	56
787	female	56
788	male	56
789	female	56
790	female	56
791	female	56
792	female	56
793	female	56
794	male	56
795	male	56
796	male	56
797	female	56
798	male	56
799	female	56
800	male	56
801	male	56
802	female	56
803	female	56
804	female	56
805	male	56
806	female	56
807	female	56
808	female	56
809	female	57
810	male	57
811	female	57
812	male	57
813	female	57
814	male	57
815	female	57
816	male	57
817	female	57
818	male	57
819	male	57
820	male	57
821	male	57
822	female	57
823	female	57
824	male	57
825	female	57
826	female	57
827	female	57
828	male	57
829	male	57
830	female	57
831	female	58
832	male	58
833	female	58
834	male	58
835	male	58
836	female	58
837	male	58
838	male	58
839	male	58
840	male	58
841	male	58
842	male	58
843	male	58
844	female	58
845	female	58
846	male	58
847	male	58
848	male	58
849	male	58
850	female	58
851	female	58
852	female	58
853	male	58
854	male	58
855	male	58
856	female	58
857	male	58
858	female	58
859	female	58
860	male	59
861	male	59
862	female	59
863	female	59
864	female	59
865	male	59
866	male	59
867	male	59
868	female	59
869	female	59
870	female	59
871	male	59
872	male	59
873	female	59
874	male	59
875	male	59
876	male	59
877	male	60
878	female	60
879	female	60
880	female	60
881	male	60
882	male	60
883	female	60
884	male	60
885	male	60
886	male	60
887	female	60
888	female	60
889	male	60
890	male	60
891	female	61
892	male	61
893	female	61
894	male	61
895	female	61
896	female	61
897	female	61
898	male	61
899	female	61
900	male	61
901	female	61
902	female	61
903	female	61
904	male	61
905	female	62
906	male	62
907	male	62
908	female	62
909	male	62
910	female	62
911	male	62
912	male	62
913	male	62
914	male	62
915	female	62
916	female	62
917	female	62
918	male	62
919	female	62
920	female	62
921	male	62
922	female	62
923	male	62
924	female	62
925	male	62
926	female	62
927	male	62
928	female	62
929	female	62
930	male	62
931	female	62
932	male	62
933	female	62
934	female	62
935	male	62
936	male	62
937	male	62
938	male	62
939	male	62
940	male	62
941	male	62
942	male	62
943	male	63
944	female	63
945	female	63
946	male	63
947	female	63
948	male	63
949	male	63
950	female	63
951	female	63
952	female	63
953	male	63
954	female	63
955	male	63
956	female	63
957	female	63
958	female	63
959	female	63
960	female	63
961	male	63
962	female	63
963	male	63
964	male	63
965	female	63
966	male	63
967	male	63
968	male	63
969	male	63
970	male	63
971	female	63
972	male	63
973	female	63
974	male	63
975	female	63
976	female	63
977	male	63
978	female	64
979	female	64
980	female	64
981	female	64
982	female	64
983	female	64
984	male	64
985	female	64
986	male	64
987	male	64
988	male	64
989	female	64
990	male	64
991	female	64
992	female	64
993	female	64
994	male	64
995	male	64
996	male	65
997	male	65
998	male	65
999	female	65
1000	female	65
1001	female	65
1002	male	65
1003	male	65
1004	female	66
1005	male	66
1006	female	66
1007	male	66
1008	female	66
1009	male	66
1010	female	66
1011	male	66
1012	male	66
1013	female	66
1014	male	66
1015	female	66
1016	female	66
1017	female	66
1018	female	66
1019	male	66
1020	female	66
1021	female	66
1022	male	66
1023	male	66
1024	female	66
1025	female	66
1026	male	66
1027	female	66
1028	male	66
1029	female	66
1030	female	66
1031	male	66
1032	female	66
1033	male	66
1034	female	66
1035	male	66
1036	male	66
1037	female	66
1038	male	66
1039	female	66
1040	male	67
1041	female	67
1042	male	67
1043	male	67
1044	female	67
1045	female	67
1046	female	67
1047	male	67
1048	female	67
1049	female	67
1050	male	67
1051	female	67
1052	male	67
1053	female	67
1054	female	67
1055	female	67
1056	male	68
1057	male	68
1058	female	68
1059	male	68
1060	female	68
1061	female	68
1062	male	68
1063	female	68
1064	male	68
1065	female	68
1066	male	68
1067	female	68
1068	male	68
1069	male	68
1070	male	68
1071	female	68
1072	female	69
1073	female	69
1074	male	69
1075	male	69
1076	female	69
1077	male	69
1078	female	69
1079	male	69
1080	male	69
1081	male	69
1082	female	69
1083	female	69
1084	female	69
1085	male	69
1086	female	69
1087	female	69
1088	female	70
1089	female	70
1090	male	70
1091	male	70
1092	female	70
1093	female	70
1094	male	70
1095	female	70
1096	female	70
1097	female	70
1098	female	70
1099	male	70
1100	male	70
1101	male	70
1102	female	70
1103	male	70
1104	male	70
1105	male	70
1106	male	70
1107	female	70
1108	female	70
1109	male	70
1110	female	70
1111	female	70
1112	male	70
1113	male	70
1114	male	70
1115	male	70
1116	female	71
1117	female	71
1118	female	71
1119	female	71
1120	male	71
1121	male	71
1122	male	71
1123	male	71
1124	female	71
1125	female	71
1126	female	71
1127	female	71
1128	male	71
1129	male	71
1130	male	71
1131	male	71
1132	female	71
1133	male	71
1134	male	72
1135	male	72
1136	female	72
1137	male	72
1138	male	72
1139	male	72
1140	male	72
1141	female	72
1142	male	72
1143	female	72
1144	female	72
1145	female	72
1146	male	72
1147	female	72
1148	female	72
1149	female	72
1150	female	72
1151	male	72
1152	male	72
1153	male	72
1154	male	72
1155	female	72
1156	female	73
1157	female	73
1158	female	73
1159	female	73
1160	female	73
1161	female	73
1162	male	73
1163	female	73
1164	female	73
1165	male	73
1166	female	73
1167	female	73
1168	male	73
1169	female	73
1170	female	74
1171	male	74
1172	male	74
1173	male	74
1174	female	74
1175	female	74
1176	male	74
1177	female	74
1178	female	75
1179	male	75
1180	female	75
1181	female	75
1182	male	75
1183	male	75
1184	male	75
1185	female	75
1186	female	75
1187	male	75
1188	female	75
1189	male	75
1190	female	75
1191	male	76
1192	female	76
1193	female	76
1194	female	76
1195	male	76
1196	male	77
1197	female	77
1198	female	77
1199	female	77
1200	female	77
1201	female	77
1202	female	77
1203	male	77
1204	female	77
1205	male	77
1206	male	77
1207	female	77
1208	male	77
1209	female	77
1210	female	77
1211	female	77
1212	female	78
1213	female	78
1214	female	78
1215	male	78
1216	female	78
1217	female	79
1218	female	79
1219	female	79
1220	female	79
1221	male	79
1222	male	79
1223	male	79
1224	female	80
1225	female	80
1226	female	80
1227	female	81
1228	male	81
1229	female	81
1230	female	81
1231	female	81
1232	female	81
1233	male	81
1234	female	81
1235	male	81
1236	female	81
1237	female	81
1238	male	81
1239	female	81
1240	male	81
1241	male	81
1242	male	82
1243	male	82
1244	male	82
1245	female	82
1246	female	82
1247	female	82
1248	male	82
1249	female	82
1250	female	82
1251	male	82
1252	female	82
1253	male	82
1254	female	82
1255	female	82
1256	male	82
1257	female	82
1258	male	82
1259	male	82
1260	female	82
1261	female	83
1262	male	83
1263	female	83
1264	male	83
1265	male	83
1266	male	83
1267	male	83
1268	female	83
1269	female	83
1270	male	83
1271	female	84
1272	female	84
1273	female	84
1274	female	84
1275	male	84
1276	male	84
1277	male	85
1278	male	85
1279	male	85
1280	male	85
1281	male	85
1282	female	86
1283	female	86
1284	female	86
1285	male	86
1286	male	86
1287	male	86
1288	female	86
1289	male	86
1290	male	86
1291	male	86
1292	male	86
1293	male	86
1294	female	87
1295	female	87
1296	female	87
1297	male	87
1298	female	88
1299	male	88
1300	male	88
1301	female	88
1302	male	88
1303	female	89
1304	male	89
1305	female	89
1306	female	89
1307	female	89
1308	female	90
1309	male	90
1310	male	90
1311	female	91
1312	female	91
1313	female	93
1314	female	93
1315	female	94
1316	female	94
1317	female	96
1318	female	96
1319	female	99
