# Supplementary material for: Simulation and prediction of rural population changes using agent-based modeling
Source: PLoS One. 2025 Jun 23;20(6):e0324563. doi: 10.1371/journal.pone.0324563 (PMC12184946; doi:10.1371/journal.pone.0324563)
Supplement: S1 Data — (ZIP) [file pone.0324563.s001.zip › dataset0325/Simulation results of two villages from 2018 to 2035.xlsx]

## Sheet: Results of Yunfeng Village
Year	Gender	Age
2018	female	2
2018	female	2
2018	female	2
2018	male	2
2018	male	2
2018	female	2
2018	female	2
2018	female	2
2018	female	2
2018	male	2
2018	male	2
2018	male	2
2018	male	2
2018	male	2
2018	female	2
2018	male	2
2018	female	2
2018	male	3
2018	male	3
2018	female	3
2018	male	3
2018	female	3
2018	male	3
2018	male	3
2018	male	3
2018	male	3
2018	male	3
2018	female	3
2018	male	3
2018	male	3
2018	female	3
2018	female	3
2018	male	3
2018	female	3
2018	female	3
2018	female	3
2018	female	3
2018	male	3
2018	male	3
2018	female	3
2018	male	3
2018	female	3
2018	male	4
2018	male	4
2018	female	4
2018	female	4
2018	female	4
2018	male	4
2018	male	4
2018	male	4
2018	male	4
2018	female	4
2018	female	4
2018	female	4
2018	male	4
2018	male	4
2018	male	4
2018	female	4
2018	female	4
2018	male	4
2018	female	4
2018	male	4
2018	female	4
2018	female	4
2018	female	4
2018	female	4
2018	male	4
2018	male	5
2018	male	5
2018	male	5
2018	male	5
2018	male	5
2018	male	5
2018	female	5
2018	male	5
2018	male	5
2018	male	5
2018	male	5
2018	male	5
2018	male	5
2018	female	5
2018	female	5
2018	female	5
2018	male	5
2018	male	5
2018	female	5
2018	male	5
2018	female	5
2018	female	5
2018	male	5
2018	male	5
2018	male	5
2018	male	5
2018	female	5
2018	female	6
2018	male	6
2018	female	6
2018	female	6
2018	female	6
2018	female	6
2018	male	6
2018	male	6
2018	male	6
2018	female	6
2018	female	6
2018	male	6
2018	male	6
2018	male	6
2018	female	6
2018	female	6
2018	male	6
2018	male	6
2018	female	6
2018	female	6
2018	male	6
2018	female	6
2018	female	6
2018	male	6
2018	female	6
2018	female	6
2018	male	6
2018	female	6
2018	female	6
2018	female	6
2018	female	7
2018	male	7
2018	male	7
2018	male	7
2018	female	7
2018	female	7
2018	male	7
2018	female	7
2018	male	7
2018	male	7
2018	male	7
2018	female	7
2018	male	7
2018	male	7
2018	female	7
2018	female	7
2018	male	7
2018	female	7
2018	male	7
2018	male	7
2018	male	7
2018	male	7
2018	male	7
2018	female	7
2018	female	7
2018	male	7
2018	female	7
2018	female	8
2018	female	8
2018	female	8
2018	female	8
2018	male	8
2018	male	8
2018	male	8
2018	female	8
2018	male	8
2018	female	8
2018	male	8
2018	female	8
2018	female	8
2018	female	8
2018	male	8
2018	female	8
2018	male	8
2018	female	8
2018	female	8
2018	female	8
2018	male	8
2018	male	8
2018	female	8
2018	male	8
2018	male	8
2018	male	8
2018	female	8
2018	male	8
2018	female	8
2018	female	8
2018	female	8
2018	male	8
2018	male	8
2018	female	8
2018	female	8
2018	male	8
2018	female	8
2018	female	8
2018	male	8
2018	female	8
2018	female	8
2018	male	9
2018	male	9
2018	male	9
2018	female	9
2018	female	9
2018	male	9
2018	female	9
2018	female	9
2018	male	9
2018	male	9
2018	male	9
2018	male	9
2018	male	9
2018	male	9
2018	male	9
2018	male	9
2018	male	9
2018	female	9
2018	male	9
2018	female	9
2018	female	9
2018	male	9
2018	female	9
2018	female	9
2018	female	9
2018	male	9
2018	female	9
2018	female	9
2018	female	9
2018	female	9
2018	male	9
2018	female	9
2018	male	9
2018	male	9
2018	male	9
2018	female	9
2018	female	10
2018	female	10
2018	female	10
2018	female	10
2018	male	10
2018	female	10
2018	male	10
2018	male	10
2018	male	10
2018	male	10
2018	male	10
2018	male	10
2018	female	10
2018	female	10
2018	female	10
2018	male	10
2018	female	10
2018	male	10
2018	female	10
2018	female	10
2018	female	10
2018	male	10
2018	male	10
2018	female	10
2018	male	10
2018	female	10
2018	female	10
2018	male	10
2018	male	10
2018	female	10
2018	male	10
2018	male	10
2018	male	10
2018	female	10
2018	male	10
2018	female	10
2018	male	10
2018	male	10
2018	female	10
2018	male	10
2018	male	11
2018	male	11
2018	female	11
2018	male	11
2018	female	11
2018	female	10
2018	male	10
2018	male	10
2018	female	10
2018	male	10
2018	male	11
2018	male	11
2018	female	11
2018	male	11
2018	female	11
2018	female	11
2018	male	11
2018	male	11
2018	female	11
2018	female	11
2018	female	11
2018	male	11
2018	female	11
2018	male	11
2018	male	11
2018	female	11
2018	male	11
2018	male	11
2018	female	11
2018	female	11
2018	female	11
2018	female	11
2018	male	11
2018	male	11
2018	male	11
2018	male	11
2018	female	11
2018	female	11
2018	female	11
2018	male	12
2018	male	12
2018	female	12
2018	male	12
2018	female	12
2018	male	12
2018	female	12
2018	female	12
2018	male	12
2018	female	12
2018	male	12
2018	female	12
2018	male	12
2018	female	12
2018	male	12
2018	male	12
2018	female	12
2018	male	12
2018	male	12
2018	male	12
2018	male	12
2018	female	12
2018	male	12
2018	male	12
2018	female	12
2018	male	12
2018	male	12
2018	female	12
2018	female	12
2018	female	12
2018	male	12
2018	male	13
2018	male	13
2018	male	13
2018	male	13
2018	male	13
2018	male	13
2018	female	13
2018	female	13
2018	male	13
2018	female	13
2018	male	13
2018	male	13
2018	male	13
2018	female	14
2018	male	14
2018	male	14
2018	female	14
2018	female	14
2018	male	14
2018	male	14
2018	male	14
2018	male	14
2018	male	14
2018	male	14
2018	male	14
2018	female	14
2018	female	14
2018	female	14
2018	male	14
2018	female	14
2018	female	14
2018	female	14
2018	male	14
2018	male	15
2018	female	15
2018	male	15
2018	female	15
2018	male	15
2018	female	15
2018	female	15
2018	male	15
2018	female	15
2018	female	15
2018	female	15
2018	male	15
2018	male	15
2018	male	15
2018	male	15
2018	female	15
2018	female	15
2018	female	15
2018	male	15
2018	male	16
2018	female	16
2018	female	16
2018	female	16
2018	female	16
2018	female	16
2018	male	16
2018	male	16
2018	female	16
2018	female	16
2018	male	16
2018	female	17
2018	female	17
2018	female	17
2018	female	17
2018	female	17
2018	male	17
2018	female	17
2018	female	17
2018	female	17
2018	male	17
2018	male	17
2018	male	17
2018	female	17
2018	female	17
2018	male	17
2018	male	17
2018	female	17
2018	male	17
2018	female	17
2018	female	18
2018	female	18
2018	female	18
2018	male	18
2018	female	18
2018	male	18
2018	male	18
2018	female	19
2018	female	19
2018	female	19
2018	male	19
2018	male	19
2018	female	19
2018	female	19
2018	male	19
2018	female	19
2018	female	19
2018	male	19
2018	male	19
2018	female	19
2018	male	20
2018	female	20
2018	male	20
2018	female	20
2018	female	20
2018	female	20
2018	female	20
2018	female	20
2018	male	21
2018	male	21
2018	male	21
2018	female	21
2018	female	21
2018	female	21
2018	male	21
2018	male	21
2018	female	21
2018	female	21
2018	male	21
2018	male	21
2018	male	21
2018	male	21
2018	female	21
2018	female	22
2018	male	22
2018	male	22
2018	male	22
2018	female	22
2018	male	22
2018	male	22
2018	female	22
2018	female	22
2018	male	22
2018	female	22
2018	female	22
2018	male	22
2018	female	22
2018	male	22
2018	female	22
2018	male	22
2018	female	22
2018	male	22
2018	male	22
2018	female	22
2018	female	22
2018	male	22
2018	male	22
2018	male	22
2018	male	22
2018	male	23
2018	male	23
2018	male	23
2018	female	23
2018	male	23
2018	female	23
2018	female	23
2018	female	23
2018	male	23
2018	female	23
2018	male	23
2018	male	23
2018	male	23
2018	female	23
2018	female	23
2018	male	23
2018	male	23
2018	male	23
2018	female	23
2018	female	23
2018	female	23
2018	female	23
2018	female	23
2018	female	23
2018	female	24
2018	male	24
2018	male	24
2018	female	24
2018	female	24
2018	male	24
2018	male	24
2018	female	24
2018	female	24
2018	male	24
2018	male	24
2018	female	24
2018	male	24
2018	female	24
2018	male	24
2018	male	24
2018	male	24
2018	male	24
2018	male	24
2018	male	24
2018	female	24
2018	male	24
2018	female	24
2018	female	24
2018	male	25
2018	male	25
2018	male	25
2018	male	25
2018	female	25
2018	female	25
2018	female	25
2018	female	25
2018	female	25
2018	female	25
2018	male	25
2018	female	25
2018	male	25
2018	female	25
2018	male	25
2018	female	25
2018	male	26
2018	female	26
2018	male	26
2018	female	26
2018	male	26
2018	male	26
2018	female	26
2018	female	26
2018	male	26
2018	male	26
2018	female	26
2018	female	26
2018	male	26
2018	female	26
2018	female	26
2018	male	26
2018	female	26
2018	male	26
2018	female	26
2018	male	26
2018	male	26
2018	female	27
2018	female	27
2018	male	27
2018	male	27
2018	male	27
2018	male	27
2018	male	27
2018	female	27
2018	male	27
2018	female	27
2018	female	27
2018	male	27
2018	male	27
2018	male	27
2018	male	27
2018	female	27
2018	female	27
2018	male	27
2018	male	27
2018	male	27
2018	female	27
2018	female	27
2018	female	27
2018	male	27
2018	male	27
2018	female	27
2018	male	27
2018	male	27
2018	female	27
2018	male	27
2018	male	28
2018	female	28
2018	female	28
2018	female	28
2018	male	28
2018	male	28
2018	female	28
2018	female	28
2018	male	28
2018	male	28
2018	female	28
2018	male	28
2018	male	28
2018	male	28
2018	female	28
2018	male	28
2018	male	28
2018	male	28
2018	male	28
2018	male	28
2018	female	28
2018	female	28
2018	male	28
2018	male	28
2018	male	28
2018	female	29
2018	female	29
2018	female	29
2018	male	29
2018	female	29
2018	male	29
2018	male	29
2018	male	29
2018	female	29
2018	male	29
2018	female	29
2018	male	29
2018	male	29
2018	female	29
2018	female	29
2018	male	29
2018	female	29
2018	male	29
2018	male	29
2018	male	29
2018	male	29
2018	male	29
2018	male	29
2018	male	29
2018	male	29
2018	male	29
2018	female	29
2018	male	29
2018	male	29
2018	male	29
2018	female	29
2018	female	29
2018	male	29
2018	male	29
2018	female	29
2018	female	29
2018	female	30
2018	male	30
2018	male	30
2018	male	30
2018	male	30
2018	male	30
2018	male	30
2018	male	30
2018	male	30
2018	male	30
2018	male	30
2018	male	30
2018	female	30
2018	male	30
2018	male	30
2018	male	30
2018	female	30
2018	female	30
2018	female	30
2018	male	30
2018	female	30
2018	male	30
2018	female	31
2018	male	31
2018	male	31
2018	female	31
2018	male	31
2018	male	31
2018	male	31
2018	male	31
2018	male	31
2018	female	31
2018	male	31
2018	male	31
2018	female	31
2018	female	31
2018	male	31
2018	female	31
2018	female	31
2018	male	31
2018	male	31
2018	female	31
2018	male	31
2018	male	32
2018	male	32
2018	female	32
2018	male	32
2018	male	32
2018	male	32
2018	female	32
2018	female	32
2018	female	32
2018	female	32
2018	female	32
2018	female	32
2018	male	32
2018	male	32
2018	female	32
2018	female	32
2018	male	32
2018	female	32
2018	female	32
2018	male	32
2018	female	32
2018	female	32
2018	female	32
2018	male	33
2018	female	33
2018	female	33
2018	female	33
2018	male	33
2018	female	33
2018	male	33
2018	female	33
2018	male	33
2018	female	33
2018	female	33
2018	male	33
2018	female	33
2018	female	33
2018	female	33
2018	female	33
2018	female	33
2018	female	33
2018	male	33
2018	female	33
2018	male	33
2018	male	33
2018	female	33
2018	male	33
2018	male	33
2018	female	33
2018	male	33
2018	male	33
2018	male	33
2018	male	33
2018	female	33
2018	female	33
2018	male	34
2018	female	34
2018	female	34
2018	male	34
2018	male	34
2018	female	34
2018	female	34
2018	female	34
2018	female	34
2018	female	34
2018	male	34
2018	male	34
2018	female	34
2018	female	34
2018	male	34
2018	male	34
2018	male	34
2018	female	34
2018	female	34
2018	male	34
2018	male	34
2018	male	34
2018	female	34
2018	female	34
2018	male	34
2018	male	34
2018	male	34
2018	female	34
2018	male	34
2018	female	34
2018	male	34
2018	male	34
2018	male	34
2018	male	34
2018	female	34
2018	female	35
2018	male	35
2018	female	35
2018	male	35
2018	female	35
2018	male	35
2018	male	35
2018	male	35
2018	male	35
2018	male	35
2018	female	35
2018	male	35
2018	female	35
2018	male	35
2018	female	35
2018	male	35
2018	male	35
2018	male	35
2018	female	35
2018	male	35
2018	male	35
2018	male	35
2018	male	35
2018	male	35
2018	female	35
2018	female	35
2018	male	35
2018	female	35
2018	male	36
2018	female	36
2018	female	36
2018	male	36
2018	male	36
2018	female	36
2018	male	36
2018	female	36
2018	male	36
2018	female	36
2018	female	36
2018	male	36
2018	male	36
2018	male	36
2018	male	36
2018	female	36
2018	male	36
2018	male	36
2018	female	36
2018	female	36
2018	male	36
2018	male	36
2018	female	36
2018	female	36
2018	female	36
2018	male	37
2018	female	37
2018	male	37
2018	female	37
2018	female	37
2018	female	37
2018	female	37
2018	male	37
2018	male	37
2018	female	37
2018	female	37
2018	female	37
2018	male	37
2018	male	37
2018	male	37
2018	female	37
2018	female	37
2018	male	37
2018	female	37
2018	female	37
2018	female	37
2018	female	37
2018	female	37
2018	female	37
2018	male	37
2018	female	37
2018	male	37
2018	male	37
2018	female	37
2018	male	38
2018	female	38
2018	female	38
2018	male	38
2018	male	38
2018	male	38
2018	female	38
2018	male	38
2018	male	38
2018	male	38
2018	female	38
2018	female	38
2018	male	38
2018	male	38
2018	female	38
2018	female	38
2018	male	38
2018	male	38
2018	female	38
2018	male	39
2018	male	39
2018	male	39
2018	male	39
2018	male	39
2018	female	39
2018	female	38
2018	male	38
2018	male	38
2018	female	38
2018	male	39
2018	male	39
2018	male	39
2018	male	39
2018	male	39
2018	female	39
2018	male	39
2018	female	39
2018	male	39
2018	female	39
2018	male	39
2018	male	39
2018	male	39
2018	male	39
2018	male	39
2018	male	39
2018	male	39
2018	male	39
2018	male	40
2018	male	40
2018	female	40
2018	male	40
2018	female	40
2018	male	40
2018	male	40
2018	female	40
2018	male	40
2018	male	40
2018	male	40
2018	female	40
2018	male	41
2018	male	41
2018	male	41
2018	male	41
2018	female	41
2018	male	41
2018	female	41
2018	female	41
2018	male	41
2018	male	41
2018	female	41
2018	male	41
2018	male	41
2018	female	42
2018	female	42
2018	female	42
2018	male	42
2018	female	42
2018	female	42
2018	female	42
2018	male	42
2018	female	42
2018	male	42
2018	female	42
2018	female	42
2018	male	42
2018	female	42
2018	male	42
2018	female	42
2018	female	42
2018	male	43
2018	female	43
2018	male	43
2018	male	43
2018	female	43
2018	female	43
2018	female	43
2018	female	43
2018	male	43
2018	female	43
2018	female	43
2018	female	43
2018	female	43
2018	female	43
2018	female	44
2018	male	44
2018	male	44
2018	female	44
2018	female	44
2018	female	44
2018	female	44
2018	female	44
2018	female	44
2018	female	44
2018	male	44
2018	male	44
2018	male	44
2018	female	44
2018	male	44
2018	female	44
2018	male	44
2018	female	44
2018	male	44
2018	female	44
2018	male	44
2018	male	44
2018	female	44
2018	male	45
2018	male	45
2018	male	45
2018	male	45
2018	male	45
2018	female	45
2018	female	45
2018	female	45
2018	male	45
2018	male	45
2018	male	45
2018	female	45
2018	male	45
2018	female	45
2018	male	45
2018	female	45
2018	male	45
2018	male	45
2018	male	45
2018	female	45
2018	female	45
2018	female	45
2018	male	45
2018	male	45
2018	male	45
2018	male	45
2018	female	45
2018	male	45
2018	female	45
2018	male	45
2018	female	45
2018	male	45
2018	female	45
2018	female	45
2018	female	45
2018	female	45
2018	male	46
2018	male	46
2018	male	46
2018	male	46
2018	male	46
2018	male	46
2018	male	46
2018	male	46
2018	male	46
2018	male	46
2018	male	46
2018	female	46
2018	male	46
2018	female	46
2018	female	46
2018	female	46
2018	female	46
2018	male	46
2018	male	46
2018	male	46
2018	female	46
2018	female	46
2018	female	46
2018	male	46
2018	female	47
2018	male	47
2018	female	47
2018	male	47
2018	female	47
2018	female	47
2018	female	47
2018	male	47
2018	female	48
2018	female	48
2018	female	48
2018	female	48
2018	female	48
2018	male	48
2018	female	48
2018	male	48
2018	female	48
2018	male	48
2018	male	48
2018	female	48
2018	male	48
2018	female	48
2018	male	48
2018	male	48
2018	male	48
2018	male	48
2018	male	48
2018	female	48
2018	female	48
2018	male	48
2018	male	48
2018	male	48
2018	female	48
2018	male	48
2018	male	48
2018	female	48
2018	female	48
2018	male	48
2018	female	48
2018	female	48
2018	female	48
2018	male	48
2018	female	48
2018	male	48
2018	female	49
2018	male	49
2018	male	49
2018	female	49
2018	female	49
2018	female	49
2018	female	49
2018	female	49
2018	male	49
2018	female	49
2018	male	49
2018	male	49
2018	male	49
2018	female	49
2018	male	49
2018	male	49
2018	female	49
2018	female	49
2018	male	50
2018	female	50
2018	female	50
2018	male	50
2018	male	50
2018	male	50
2018	male	50
2018	male	50
2018	male	50
2018	male	50
2018	female	50
2018	male	50
2018	male	50
2018	male	50
2018	female	50
2018	male	50
2018	male	50
2018	male	50
2018	female	50
2018	female	50
2018	female	50
2018	female	50
2018	female	50
2018	female	50
2018	female	50
2018	male	50
2018	male	50
2018	female	50
2018	female	51
2018	male	51
2018	male	51
2018	female	51
2018	male	51
2018	male	51
2018	male	51
2018	female	51
2018	female	51
2018	male	51
2018	female	51
2018	female	51
2018	female	51
2018	female	51
2018	male	51
2018	male	51
2018	male	51
2018	male	51
2018	male	51
2018	male	52
2018	female	52
2018	female	52
2018	female	52
2018	male	52
2018	female	52
2018	female	52
2018	male	52
2018	male	52
2018	female	52
2018	female	52
2018	male	52
2018	female	52
2018	female	52
2018	male	52
2018	male	52
2018	female	52
2018	male	52
2018	female	52
2018	male	52
2018	female	52
2018	female	52
2018	male	53
2018	female	53
2018	female	53
2018	female	53
2018	female	53
2018	male	53
2018	female	53
2018	female	53
2018	female	53
2018	male	53
2018	male	53
2018	male	53
2018	female	53
2018	male	53
2018	male	53
2018	male	53
2018	female	53
2018	female	53
2018	male	53
2018	male	53
2018	female	53
2018	male	53
2018	female	53
2018	male	53
2018	male	53
2018	female	54
2018	female	54
2018	male	54
2018	male	54
2018	male	54
2018	male	54
2018	female	54
2018	male	54
2018	female	54
2018	male	54
2018	male	54
2018	male	54
2018	female	54
2018	female	54
2018	female	54
2018	female	54
2018	male	54
2018	male	54
2018	male	54
2018	female	54
2018	female	54
2018	female	54
2018	female	54
2018	female	54
2018	male	54
2018	female	54
2018	male	54
2018	female	54
2018	female	54
2018	male	55
2018	female	55
2018	male	55
2018	female	55
2018	male	55
2018	female	55
2018	male	55
2018	male	55
2018	male	55
2018	male	55
2018	female	55
2018	female	55
2018	female	55
2018	male	55
2018	male	55
2018	female	55
2018	male	55
2018	female	55
2018	female	55
2018	male	55
2018	male	55
2018	female	55
2018	male	55
2018	female	55
2018	female	55
2018	female	55
2018	male	56
2018	male	56
2018	female	56
2018	female	56
2018	male	56
2018	male	56
2018	male	56
2018	male	56
2018	male	56
2018	male	56
2018	female	56
2018	male	56
2018	female	56
2018	female	56
2018	male	57
2018	male	57
2018	male	57
2018	male	57
2018	female	57
2018	female	57
2018	male	58
2018	female	58
2018	female	58
2018	male	58
2018	female	58
2018	male	58
2018	female	59
2018	female	59
2018	female	59
2018	female	59
2018	male	59
2018	male	59
2018	female	59
2018	female	59
2018	male	59
2018	female	60
2018	female	60
2018	male	60
2018	female	60
2018	female	60
2018	male	60
2018	female	60
2018	female	60
2018	male	60
2018	female	60
2018	female	60
2018	male	60
2018	male	60
2018	female	61
2018	female	61
2018	female	61
2018	female	61
2018	female	61
2018	male	61
2018	male	61
2018	male	61
2018	male	61
2018	male	61
2018	female	61
2018	male	61
2018	female	61
2018	female	61
2018	female	61
2018	male	61
2018	female	61
2018	male	61
2018	female	61
2018	female	61
2018	female	61
2018	female	61
2018	female	61
2018	male	61
2018	male	62
2018	female	62
2018	female	62
2018	male	62
2018	female	62
2018	male	62
2018	male	62
2018	female	62
2018	male	62
2018	female	62
2018	female	62
2018	male	62
2018	male	62
2018	female	63
2018	female	63
2018	male	63
2018	male	63
2018	male	63
2018	male	63
2018	female	63
2018	female	63
2018	male	63
2018	female	63
2018	female	63
2018	female	63
2018	male	63
2018	female	63
2018	male	64
2018	male	64
2018	female	64
2018	male	64
2018	female	64
2018	male	64
2018	female	64
2018	male	64
2018	male	64
2018	female	64
2018	male	64
2018	female	64
2018	male	65
2018	male	65
2018	male	65
2018	female	65
2018	male	65
2018	female	65
2018	female	65
2018	male	65
2018	male	65
2018	male	66
2018	female	66
2018	female	66
2018	male	66
2018	male	66
2018	male	66
2018	female	67
2018	female	67
2018	female	67
2018	male	67
2018	male	67
2018	female	68
2018	female	68
2018	female	68
2018	female	68
2018	male	68
2018	male	68
2018	female	68
2018	female	68
2018	female	68
2018	female	68
2018	male	69
2018	male	69
2018	male	69
2018	male	69
2018	female	69
2018	female	69
2018	female	69
2018	male	69
2018	female	70
2018	male	70
2018	female	70
2018	female	70
2018	female	70
2018	male	71
2018	male	71
2018	male	71
2018	male	71
2018	male	71
2018	female	71
2018	female	72
2018	female	72
2018	male	72
2018	female	72
2018	female	73
2018	female	73
2018	male	73
2018	female	73
2018	female	73
2018	male	73
2018	male	73
2018	female	73
2018	female	73
2018	male	73
2018	female	74
2018	female	75
2018	female	75
2018	female	75
2018	female	75
2018	female	75
2018	female	76
2018	male	76
2018	female	76
2018	female	76
2018	female	77
2018	male	77
2018	male	77
2018	female	77
2018	female	77
2018	female	77
2018	female	78
2018	female	78
2018	male	78
2018	male	79
2018	female	79
2018	female	79
2018	female	79
2018	male	79
2018	male	69
2018	male	69
2018	female	69
2018	female	69
2018	female	69
2018	male	69
2018	female	70
2018	male	70
2018	female	70
2018	female	70
2018	male	78
2018	male	79
2018	female	79
2018	female	79
2018	female	79
2018	male	79
2018	male	69
2018	male	79
2018	female	80
2018	female	82
2018	male	79
2018	male	79
2018	female	80
2018	male	80
2018	male	80
2018	male	81
2018	female	81
2018	female	82
2018	male	82
2018	female	82
2018	female	83
2018	female	83
2018	male	83
2018	female	83
2018	female	84
2018	female	86
2018	female	86
2018	female	87
2018	female	88
2018	female	90
2018	female	92
2018	male	98
2018	female	20
2018	female	27
2018	female	45
2018	female	38
2018	male	0
2018	female	34
2018	female	39
2018	female	41
2018	female	27
2018	female	43
2019	female	3
2019	female	3
2019	male	3
2019	male	3
2019	female	3
2019	female	3
2019	female	3
2019	male	3
2019	male	3
2019	male	3
2019	male	3
2019	female	3
2019	male	3
2019	female	3
2019	male	4
2019	male	4
2019	female	4
2019	male	4
2019	male	4
2019	male	4
2019	male	4
2019	male	4
2019	male	4
2019	female	4
2019	male	4
2019	male	4
2019	female	4
2019	female	4
2019	male	4
2019	female	4
2019	female	4
2019	female	4
2019	male	4
2019	male	4
2019	female	4
2019	male	4
2019	female	4
2019	male	5
2019	male	5
2019	female	5
2019	female	5
2019	female	5
2019	male	5
2019	male	5
2019	male	5
2019	male	5
2019	female	5
2019	female	5
2019	female	5
2019	male	5
2019	male	5
2019	male	5
2019	female	5
2019	male	5
2019	female	5
2019	female	5
2019	female	5
2019	female	5
2019	female	5
2019	male	5
2019	male	6
2019	male	6
2019	male	6
2019	male	6
2019	female	6
2019	male	6
2019	male	6
2019	male	6
2019	male	6
2019	male	6
2019	female	6
2019	female	6
2019	female	6
2019	male	6
2019	male	6
2019	female	6
2019	female	6
2019	female	6
2019	male	6
2019	male	6
2019	male	6
2019	male	6
2019	female	6
2019	female	7
2019	male	7
2019	female	7
2019	female	7
2019	female	7
2019	female	7
2019	male	7
2019	male	7
2019	male	7
2019	female	7
2019	male	7
2019	male	7
2019	female	7
2019	female	7
2019	male	7
2019	male	7
2019	female	7
2019	male	7
2019	female	7
2019	female	7
2019	male	7
2019	female	7
2019	male	7
2019	female	7
2019	female	7
2019	female	8
2019	male	8
2019	male	8
2019	male	8
2019	female	8
2019	female	8
2019	male	8
2019	female	8
2019	male	8
2019	female	8
2019	male	8
2019	male	8
2019	female	8
2019	female	8
2019	male	8
2019	female	8
2019	male	8
2019	male	8
2019	male	8
2019	male	8
2019	male	8
2019	female	8
2019	female	8
2019	male	8
2019	female	8
2019	female	9
2019	female	9
2019	female	9
2019	female	9
2019	male	9
2019	male	9
2019	male	9
2019	female	9
2019	male	9
2019	female	9
2019	male	9
2019	female	9
2019	female	9
2019	female	9
2019	male	9
2019	female	9
2019	male	9
2019	female	9
2019	female	9
2019	female	9
2019	male	9
2019	male	9
2019	female	9
2019	male	9
2019	male	9
2019	male	9
2019	female	9
2019	female	9
2019	female	9
2019	female	9
2019	male	9
2019	female	9
2019	female	9
2019	male	9
2019	female	9
2019	female	9
2019	male	9
2019	female	9
2019	female	9
2019	male	10
2019	male	10
2019	male	10
2019	female	10
2019	female	10
2019	male	10
2019	female	10
2019	female	10
2019	male	10
2019	male	10
2019	male	10
2019	male	10
2019	male	10
2019	male	10
2019	male	10
2019	male	10
2019	male	10
2019	female	10
2019	male	10
2019	female	10
2019	male	10
2019	female	10
2019	female	10
2019	female	10
2019	male	10
2019	female	10
2019	female	10
2019	female	10
2019	female	10
2019	male	10
2019	female	10
2019	male	10
2019	male	10
2019	male	10
2019	female	10
2019	female	11
2019	female	11
2019	female	11
2019	male	11
2019	female	11
2019	male	11
2019	male	11
2019	male	11
2019	male	11
2019	male	11
2019	female	11
2019	female	11
2019	female	11
2019	male	11
2019	female	11
2019	male	11
2019	female	11
2019	female	11
2019	female	11
2019	male	11
2019	male	11
2019	female	11
2019	male	11
2019	female	11
2019	female	11
2019	male	11
2019	male	11
2019	female	11
2019	male	11
2019	male	11
2019	male	11
2019	female	11
2019	male	11
2019	female	11
2019	male	11
2019	male	11
2019	female	11
2019	male	11
2019	male	12
2019	male	12
2019	female	12
2019	female	12
2019	female	11
2019	male	11
2019	male	11
2019	female	11
2019	male	11
2019	male	12
2019	male	12
2019	female	12
2019	male	12
2019	female	12
2019	female	12
2019	male	12
2019	male	12
2019	female	12
2019	female	12
2019	female	12
2019	male	12
2019	female	12
2019	male	12
2019	male	12
2019	female	12
2019	male	12
2019	male	12
2019	female	12
2019	female	12
2019	female	12
2019	female	12
2019	male	12
2019	male	12
2019	male	12
2019	female	12
2019	female	12
2019	female	12
2019	male	13
2019	female	13
2019	male	13
2019	female	13
2019	male	13
2019	female	13
2019	female	13
2019	male	13
2019	female	13
2019	male	13
2019	female	13
2019	male	13
2019	female	13
2019	male	13
2019	male	13
2019	female	13
2019	male	13
2019	male	13
2019	male	13
2019	female	13
2019	male	13
2019	male	13
2019	female	13
2019	male	13
2019	male	13
2019	female	13
2019	female	13
2019	female	13
2019	male	13
2019	male	14
2019	male	14
2019	male	14
2019	male	14
2019	male	14
2019	male	14
2019	female	14
2019	female	14
2019	male	14
2019	female	14
2019	male	14
2019	male	14
2019	male	14
2019	female	15
2019	male	15
2019	male	15
2019	female	15
2019	female	15
2019	male	15
2019	male	15
2019	male	15
2019	male	15
2019	male	15
2019	male	15
2019	female	15
2019	female	15
2019	male	15
2019	female	15
2019	female	15
2019	female	15
2019	male	15
2019	male	16
2019	female	16
2019	male	16
2019	female	16
2019	female	16
2019	female	16
2019	male	16
2019	female	16
2019	female	16
2019	female	16
2019	male	16
2019	male	16
2019	male	16
2019	female	16
2019	female	16
2019	female	16
2019	male	17
2019	female	17
2019	female	17
2019	female	17
2019	female	17
2019	female	17
2019	male	17
2019	male	17
2019	female	17
2019	female	17
2019	male	17
2019	female	18
2019	female	18
2019	female	18
2019	male	18
2019	female	18
2019	female	18
2019	female	18
2019	male	18
2019	male	18
2019	male	18
2019	female	18
2019	female	18
2019	male	18
2019	male	18
2019	female	18
2019	male	18
2019	female	18
2019	female	19
2019	female	19
2019	male	19
2019	female	19
2019	male	19
2019	female	20
2019	female	20
2019	female	20
2019	male	20
2019	male	20
2019	female	20
2019	male	20
2019	female	20
2019	female	20
2019	male	20
2019	male	20
2019	female	20
2019	male	21
2019	female	21
2019	male	21
2019	female	21
2019	female	21
2019	female	21
2019	female	21
2019	female	21
2019	male	22
2019	female	22
2019	female	22
2019	female	22
2019	male	22
2019	male	22
2019	female	22
2019	female	22
2019	male	22
2019	male	22
2019	male	22
2019	male	22
2019	female	22
2019	female	23
2019	male	23
2019	male	23
2019	male	23
2019	female	23
2019	male	23
2019	male	23
2019	female	23
2019	male	23
2019	female	23
2019	female	23
2019	female	23
2019	female	23
2019	male	23
2019	female	23
2019	male	23
2019	male	23
2019	female	23
2019	female	23
2019	male	23
2019	male	23
2019	male	24
2019	male	24
2019	female	24
2019	female	24
2019	male	24
2019	female	24
2019	male	24
2019	male	24
2019	male	24
2019	female	24
2019	female	24
2019	male	24
2019	male	24
2019	male	24
2019	female	24
2019	female	24
2019	female	24
2019	female	24
2019	female	25
2019	male	25
2019	male	25
2019	female	25
2019	female	25
2019	male	25
2019	male	25
2019	female	25
2019	female	25
[truncated: 15,311 more rows]

## Sheet: Results of Shihan Village
Year	Gender	Age
2018	female	97
2018	female	97
2018	female	95
2018	female	95
2018	female	94
2018	female	94
2018	female	92
2018	female	92
2018	female	92
2018	female	91
2018	male	91
2018	male	91
2018	female	90
2018	male	90
2018	female	90
2018	female	90
2018	female	90
2018	female	89
2018	male	89
2018	male	89
2018	female	89
2018	male	89
2018	female	88
2018	female	88
2018	male	88
2018	female	87
2018	female	87
2018	female	87
2018	male	87
2018	male	87
2018	female	85
2018	female	85
2018	female	85
2018	female	85
2018	male	85
2018	male	85
2018	female	84
2018	male	84
2018	female	84
2018	female	84
2018	female	84
2018	male	83
2018	male	83
2018	male	83
2018	female	83
2018	female	83
2018	male	83
2018	female	83
2018	male	83
2018	male	83
2018	female	82
2018	male	82
2018	female	82
2018	female	82
2018	female	82
2018	female	82
2018	male	82
2018	female	82
2018	male	82
2018	female	82
2018	female	82
2018	male	82
2018	female	82
2018	male	82
2018	female	82
2018	female	81
2018	female	81
2018	female	81
2018	female	81
2018	female	80
2018	female	80
2018	female	80
2018	female	80
2018	male	80
2018	male	80
2018	male	80
2018	male	80
2018	female	79
2018	female	79
2018	female	79
2018	male	79
2018	female	79
2018	male	78
2018	female	78
2018	female	78
2018	female	78
2018	female	78
2018	female	78
2018	female	78
2018	male	78
2018	female	78
2018	male	78
2018	male	78
2018	female	78
2018	male	78
2018	female	78
2018	female	78
2018	female	78
2018	male	78
2018	male	77
2018	male	77
2018	female	77
2018	female	77
2018	female	77
2018	female	77
2018	female	76
2018	male	76
2018	female	76
2018	female	76
2018	male	76
2018	male	76
2018	male	76
2018	female	76
2018	female	76
2018	female	76
2018	male	76
2018	male	76
2018	female	76
2018	female	75
2018	female	75
2018	male	75
2018	male	75
2018	female	75
2018	male	75
2018	female	75
2018	female	75
2018	female	74
2018	female	74
2018	female	74
2018	female	74
2018	female	74
2018	female	74
2018	male	74
2018	male	74
2018	male	74
2018	female	74
2018	male	73
2018	male	73
2018	female	73
2018	male	73
2018	male	73
2018	male	73
2018	male	73
2018	male	73
2018	male	73
2018	male	73
2018	female	73
2018	male	73
2018	male	73
2018	male	73
2018	female	73
2018	female	73
2018	female	73
2018	male	73
2018	female	73
2018	female	73
2018	female	72
2018	female	72
2018	female	72
2018	female	72
2018	female	72
2018	male	72
2018	male	72
2018	male	72
2018	male	72
2018	female	72
2018	female	72
2018	female	72
2018	female	72
2018	female	72
2018	male	72
2018	female	72
2018	female	72
2018	male	72
2018	female	71
2018	female	71
2018	female	71
2018	male	71
2018	male	71
2018	female	71
2018	female	71
2018	female	71
2018	male	71
2018	male	71
2018	female	71
2018	female	71
2018	female	71
2018	female	71
2018	female	71
2018	female	71
2018	male	71
2018	male	71
2018	female	70
2018	female	70
2018	male	70
2018	male	70
2018	female	70
2018	male	70
2018	female	70
2018	male	70
2018	male	70
2018	male	70
2018	male	70
2018	female	70
2018	female	70
2018	female	70
2018	male	70
2018	female	70
2018	male	70
2018	male	70
2018	female	70
2018	female	70
2018	male	69
2018	male	69
2018	female	69
2018	female	69
2018	male	69
2018	male	69
2018	female	69
2018	female	69
2018	male	69
2018	female	69
2018	male	69
2018	male	69
2018	female	69
2018	female	69
2018	female	69
2018	male	69
2018	female	69
2018	female	69
2018	female	69
2018	male	69
2018	female	69
2018	male	69
2018	male	69
2018	male	68
2018	female	68
2018	male	68
2018	male	68
2018	female	68
2018	male	68
2018	female	68
2018	female	68
2018	male	68
2018	female	68
2018	female	68
2018	male	68
2018	male	68
2018	female	68
2018	female	68
2018	male	68
2018	male	68
2018	female	68
2018	male	68
2018	male	68
2018	female	68
2018	male	68
2018	female	68
2018	male	68
2018	female	68
2018	female	68
2018	female	67
2018	male	67
2018	female	67
2018	male	67
2018	female	67
2018	male	67
2018	female	67
2018	female	67
2018	male	67
2018	male	67
2018	male	67
2018	female	67
2018	male	67
2018	female	67
2018	female	67
2018	female	67
2018	female	67
2018	female	67
2018	male	67
2018	female	67
2018	male	67
2018	male	67
2018	female	67
2018	male	67
2018	male	67
2018	female	67
2018	male	67
2018	male	66
2018	male	66
2018	male	66
2018	female	66
2018	male	66
2018	female	66
2018	female	66
2018	male	66
2018	female	66
2018	female	66
2018	male	66
2018	female	66
2018	female	65
2018	female	65
2018	male	65
2018	female	65
2018	female	65
2018	female	65
2018	female	65
2018	female	65
2018	male	65
2018	female	65
2018	female	65
2018	male	65
2018	male	65
2018	male	65
2018	female	65
2018	male	65
2018	female	65
2018	female	65
2018	male	64
2018	female	64
2018	female	64
2018	female	64
2018	male	64
2018	female	64
2018	female	64
2018	male	64
2018	male	64
2018	female	64
2018	female	64
2018	female	64
2018	male	64
2018	female	64
2018	male	64
2018	male	64
2018	female	64
2018	female	64
2018	female	64
2018	female	64
2018	female	64
2018	female	63
2018	male	63
2018	male	63
2018	female	63
2018	male	63
2018	female	63
2018	male	63
2018	female	63
2018	male	63
2018	female	63
2018	male	63
2018	male	63
2018	female	63
2018	male	63
2018	female	63
2018	male	63
2018	female	63
2018	female	63
2018	male	63
2018	male	63
2018	male	63
2018	male	63
2018	female	63
2018	female	63
2018	female	63
2018	male	63
2018	female	63
2018	female	63
2018	female	63
2018	male	63
2018	female	63
2018	male	63
2018	male	63
2018	female	63
2018	male	63
2018	female	63
2018	female	63
2018	male	62
2018	female	62
2018	female	62
2018	male	62
2018	female	62
2018	male	62
2018	female	62
2018	female	62
2018	female	62
2018	male	62
2018	female	62
2018	male	62
2018	male	62
2018	female	62
2018	female	62
2018	female	62
2018	female	62
2018	female	62
2018	female	62
2018	male	62
2018	female	62
2018	female	62
2018	male	62
2018	male	62
2018	male	62
2018	female	62
2018	male	62
2018	male	62
2018	male	61
2018	female	61
2018	male	61
2018	female	61
2018	male	61
2018	female	61
2018	female	61
2018	female	61
2018	female	61
2018	female	61
2018	male	61
2018	male	61
2018	female	61
2018	male	61
2018	female	61
2018	male	61
2018	female	61
2018	female	61
2018	male	61
2018	male	61
2018	male	61
2018	male	61
2018	female	61
2018	female	61
2018	female	61
2018	male	61
2018	male	61
2018	male	61
2018	male	61
2018	male	60
2018	male	60
2018	female	60
2018	male	60
2018	female	60
2018	female	60
2018	male	60
2018	female	60
2018	male	60
2018	male	60
2018	female	60
2018	male	60
2018	male	60
2018	male	60
2018	male	60
2018	male	60
2018	female	60
2018	female	60
2018	female	60
2018	female	60
2018	male	60
2018	female	60
2018	female	60
2018	female	60
2018	male	60
2018	female	60
2018	female	59
2018	male	59
2018	female	59
2018	male	59
2018	female	59
2018	male	59
2018	male	59
2018	male	59
2018	male	59
2018	male	59
2018	male	59
2018	male	59
2018	male	59
2018	male	59
2018	male	59
2018	female	59
2018	male	59
2018	female	59
2018	male	59
2018	female	59
2018	male	59
2018	female	59
2018	female	59
2018	female	59
2018	female	59
2018	female	59
2018	male	59
2018	male	59
2018	female	59
2018	male	59
2018	male	59
2018	female	59
2018	male	59
2018	male	59
2018	female	59
2018	male	59
2018	male	59
2018	male	59
2018	female	59
2018	female	59
2018	female	58
2018	male	58
2018	female	58
2018	male	58
2018	female	58
2018	female	58
2018	male	58
2018	male	58
2018	male	58
2018	female	58
2018	male	58
2018	male	58
2018	male	58
2018	male	58
2018	male	58
2018	female	58
2018	male	58
2018	female	58
2018	male	58
2018	female	58
2018	male	58
2018	female	58
2018	male	58
2018	female	58
2018	male	58
2018	female	58
2018	male	58
2018	female	58
2018	male	58
2018	female	58
2018	female	57
2018	female	57
2018	male	57
2018	male	57
2018	female	57
2018	male	57
2018	female	57
2018	female	57
2018	male	57
2018	female	57
2018	female	57
2018	male	57
2018	female	57
2018	female	57
2018	male	57
2018	female	57
2018	female	57
2018	male	57
2018	female	57
2018	male	57
2018	female	57
2018	male	57
2018	male	57
2018	male	57
2018	female	57
2018	female	57
2018	male	57
2018	male	57
2018	female	57
2018	male	57
2018	male	57
2018	female	57
2018	male	57
2018	male	57
2018	male	57
2018	female	57
2018	male	57
2018	male	57
2018	female	57
2018	male	57
2018	female	57
2018	female	57
2018	female	57
2018	male	56
2018	female	56
2018	female	56
2018	male	56
2018	female	56
2018	male	56
2018	female	56
2018	male	56
2018	male	56
2018	male	56
2018	female	56
2018	male	56
2018	female	56
2018	female	56
2018	male	56
2018	male	56
2018	female	56
2018	female	56
2018	female	56
2018	female	56
2018	female	56
2018	female	56
2018	female	56
2018	female	56
2018	female	56
2018	female	56
2018	male	56
2018	male	56
2018	male	56
2018	female	56
2018	female	56
2018	female	55
2018	male	55
2018	female	55
2018	female	55
2018	male	55
2018	male	55
2018	female	55
2018	female	55
2018	female	55
2018	male	55
2018	male	55
2018	female	55
2018	female	55
2018	female	55
2018	male	55
2018	male	55
2018	male	55
2018	female	55
2018	female	55
2018	male	55
2018	female	55
2018	male	55
2018	male	54
2018	female	54
2018	male	54
2018	male	54
2018	female	54
2018	male	54
2018	female	54
2018	male	54
2018	male	54
2018	male	54
2018	male	54
2018	female	54
2018	male	54
2018	male	54
2018	male	54
2018	female	54
2018	male	54
2018	male	54
2018	female	54
2018	female	54
2018	male	54
2018	female	53
2018	male	53
2018	male	53
2018	female	53
2018	male	53
2018	female	53
2018	male	53
2018	male	53
2018	male	53
2018	male	53
2018	male	53
2018	female	53
2018	female	53
2018	male	53
2018	male	53
2018	female	53
2018	male	53
2018	male	53
2018	female	53
2018	male	53
2018	male	53
2018	female	53
2018	female	53
2018	female	53
2018	male	53
2018	female	53
2018	male	53
2018	female	53
2018	male	53
2018	male	53
2018	male	53
2018	female	53
2018	male	53
2018	female	53
2018	male	53
2018	female	53
2018	female	52
2018	female	52
2018	male	52
2018	male	52
2018	female	52
2018	female	52
2018	male	52
2018	male	52
2018	male	52
2018	female	52
2018	male	52
2018	female	52
2018	male	52
2018	male	52
2018	male	52
2018	male	52
2018	male	52
2018	male	52
2018	female	52
2018	male	52
2018	male	52
2018	female	52
2018	female	52
2018	male	52
2018	male	52
2018	male	52
2018	female	52
2018	male	52
2018	female	52
2018	male	52
2018	female	52
2018	female	52
2018	female	52
2018	female	52
2018	female	52
2018	female	52
2018	female	52
2018	female	52
2018	male	52
2018	male	52
2018	female	52
2018	male	52
2018	male	51
2018	male	51
2018	female	51
2018	male	51
2018	female	51
2018	male	51
2018	male	51
2018	female	51
2018	male	51
2018	female	51
2018	female	51
2018	male	51
2018	female	51
2018	female	51
2018	male	51
2018	male	51
2018	male	51
2018	male	51
2018	female	51
2018	male	51
2018	female	51
2018	female	51
2018	male	51
2018	male	51
2018	male	51
2018	female	51
2018	female	51
2018	male	51
2018	female	51
2018	male	51
2018	male	51
2018	female	51
2018	male	51
2018	male	51
2018	male	51
2018	female	51
2018	female	50
2018	male	50
2018	female	50
2018	male	50
2018	female	50
2018	male	50
2018	male	50
2018	male	50
2018	male	50
2018	female	50
2018	male	50
2018	female	50
2018	male	50
2018	male	50
2018	male	50
2018	male	50
2018	female	50
2018	male	50
2018	male	50
2018	male	50
2018	male	50
2018	male	50
2018	male	50
2018	female	50
2018	female	50
2018	male	50
2018	female	50
2018	female	50
2018	male	50
2018	male	50
2018	male	50
2018	female	50
2018	female	50
2018	female	50
2018	male	50
2018	male	50
2018	male	50
2018	male	50
2018	male	50
2018	male	50
2018	female	50
2018	male	50
2018	male	50
2018	female	50
2018	male	50
2018	female	50
2018	female	49
2018	female	49
2018	male	49
2018	female	49
2018	female	49
2018	male	49
2018	male	49
2018	male	49
2018	female	49
2018	male	49
2018	female	49
2018	female	49
2018	male	49
2018	male	49
2018	male	49
2018	male	49
2018	male	49
2018	female	49
2018	female	49
2018	female	49
2018	female	49
2018	male	49
2018	male	49
2018	female	49
2018	male	49
2018	female	49
2018	female	49
2018	male	49
2018	male	49
2018	male	49
2018	male	49
2018	male	48
2018	female	48
2018	female	48
2018	female	48
2018	male	48
2018	female	48
2018	male	48
2018	male	48
2018	male	48
2018	female	48
2018	male	48
2018	male	48
2018	male	48
2018	female	48
2018	male	48
2018	male	48
2018	female	48
2018	male	48
2018	male	48
2018	female	48
2018	male	47
2018	female	47
2018	female	47
2018	male	47
2018	male	47
2018	male	47
2018	female	47
2018	female	47
2018	female	47
2018	female	47
2018	male	47
2018	female	47
2018	female	47
2018	female	47
2018	male	47
2018	male	47
2018	female	47
2018	female	47
2018	female	47
2018	female	47
2018	male	47
2018	female	47
2018	female	47
2018	male	47
2018	male	47
2018	male	47
2018	male	47
2018	female	47
2018	male	47
2018	female	47
2018	female	47
2018	female	47
2018	male	47
2018	female	46
2018	male	46
2018	female	46
2018	female	46
2018	male	46
2018	female	46
2018	male	46
2018	female	46
2018	male	46
2018	male	46
2018	female	46
2018	female	46
2018	female	46
2018	male	46
2018	female	46
2018	female	46
2018	female	46
2018	male	46
2018	female	46
2018	female	46
2018	male	46
2018	female	46
2018	male	46
2018	male	46
2018	male	46
2018	female	46
2018	male	46
2018	female	46
2018	male	46
2018	female	46
2018	male	46
2018	male	46
2018	male	46
2018	female	46
2018	female	46
2018	male	46
2018	male	46
2018	female	46
2018	male	46
2018	male	46
2018	male	46
2018	male	46
2018	male	46
2018	female	46
2018	female	46
2018	male	46
2018	male	46
2018	female	46
2018	male	46
2018	female	45
2018	female	45
2018	female	45
2018	male	45
2018	female	45
2018	male	45
2018	female	45
2018	male	45
2018	female	45
2018	male	45
2018	female	45
2018	male	45
2018	female	45
2018	female	45
2018	female	45
2018	male	45
2018	female	45
2018	male	45
2018	male	45
2018	male	45
2018	male	45
2018	male	45
2018	male	45
2018	female	45
2018	female	45
2018	female	45
2018	female	45
2018	male	45
2018	female	45
2018	female	45
2018	male	45
2018	female	45
2018	male	45
2018	male	45
2018	male	45
2018	male	45
2018	female	45
2018	male	45
2018	female	45
2018	male	45
2018	female	45
2018	female	45
2018	female	45
2018	female	45
2018	female	45
2018	male	45
2018	female	45
2018	male	45
2018	female	45
2018	male	45
2018	female	45
2018	male	44
2018	female	44
2018	male	44
2018	female	44
2018	male	44
2018	male	44
2018	male	44
2018	male	44
2018	male	44
2018	male	44
2018	female	44
2018	female	44
2018	male	44
2018	male	44
2018	male	44
2018	male	44
2018	female	44
2018	male	44
2018	female	44
2018	female	44
2018	male	44
2018	female	44
2018	female	44
2018	female	44
2018	female	44
2018	male	44
2018	female	44
2018	female	44
2018	female	44
2018	male	44
2018	male	44
2018	male	44
2018	male	44
2018	female	44
2018	male	44
2018	female	44
2018	male	44
2018	male	44
2018	female	44
2018	male	44
2018	female	44
2018	female	44
2018	female	44
2018	male	44
2018	male	44
2018	male	43
2018	male	43
2018	female	43
2018	male	43
2018	female	43
2018	male	43
2018	male	43
2018	male	43
2018	male	43
2018	female	43
2018	female	43
2018	male	43
2018	female	43
2018	male	43
2018	male	43
2018	female	43
2018	male	43
2018	female	43
2018	male	43
2018	male	43
2018	male	43
2018	male	43
2018	male	43
2018	male	43
2018	male	43
2018	female	43
2018	male	43
2018	female	43
2018	male	43
2018	female	43
2018	male	43
2018	male	43
2018	female	43
2018	male	43
2018	male	43
2018	male	43
2018	female	43
2018	female	43
2018	female	43
2018	female	43
2018	male	43
2018	male	43
2018	male	43
2018	female	43
2018	male	43
2018	female	43
2018	female	43
2018	female	43
2018	female	43
2018	male	43
2018	female	43
2018	female	43
2018	male	43
2018	female	43
2018	male	43
2018	female	43
2018	female	43
2018	male	43
2018	male	42
2018	male	42
2018	male	42
2018	female	42
2018	female	42
2018	female	42
2018	female	42
2018	female	42
2018	female	42
2018	female	42
2018	male	42
2018	male	42
2018	female	42
2018	female	42
2018	female	42
2018	male	42
2018	male	42
2018	female	42
2018	male	42
2018	female	42
2018	female	42
2018	male	42
2018	female	42
2018	male	42
2018	male	42
2018	male	42
2018	female	42
2018	female	42
2018	female	42
2018	male	42
2018	male	42
2018	female	42
2018	female	42
2018	male	42
2018	male	42
2018	male	42
2018	female	42
2018	female	42
2018	male	42
2018	female	42
2018	male	42
2018	female	42
2018	male	42
2018	female	42
2018	male	42
2018	male	42
2018	female	42
2018	male	42
2018	female	42
2018	male	41
2018	female	41
2018	female	41
2018	female	41
2018	female	41
2018	male	41
2018	male	41
2018	male	41
2018	male	41
2018	male	41
2018	female	41
2018	female	41
2018	female	41
2018	male	41
2018	male	41
2018	male	41
2018	male	41
2018	male	41
2018	female	41
2018	male	41
2018	male	41
2018	male	41
2018	female	41
2018	female	41
2018	male	41
2018	female	41
2018	male	41
2018	female	41
2018	male	41
2018	female	41
2018	female	41
2018	male	41
2018	female	41
2018	male	41
2018	female	41
2018	male	41
2018	female	41
2018	female	41
2018	male	41
2018	male	41
2018	male	41
2018	male	41
2018	male	40
2018	female	40
2018	female	40
2018	male	40
2018	male	40
2018	male	40
2018	male	40
2018	male	40
2018	male	40
2018	female	40
2018	female	40
2018	female	40
2018	female	40
2018	female	40
2018	female	40
2018	female	40
2018	female	40
2018	female	40
2018	male	40
2018	female	40
2018	male	40
2018	male	40
2018	male	40
2018	female	40
2018	male	40
2018	male	40
2018	female	40
2018	female	40
2018	male	40
2018	female	40
2018	male	40
2018	male	40
2018	male	40
2018	female	40
2018	female	39
2018	male	39
2018	male	39
2018	male	39
2018	female	39
2018	female	39
2018	female	39
2018	male	39
2018	female	39
2018	male	39
2018	female	39
2018	female	39
2018	female	39
2018	female	39
2018	male	39
2018	male	39
2018	male	39
2018	female	39
2018	male	39
2018	male	39
2018	male	39
2018	male	39
2018	female	39
2018	male	39
2018	male	39
2018	male	39
2018	male	39
2018	female	39
2018	male	39
2018	male	39
2018	male	39
2018	female	39
2018	female	39
2018	female	39
2018	male	39
2018	male	39
2018	female	38
2018	male	38
2018	male	38
2018	male	38
2018	male	38
2018	male	38
2018	male	38
2018	female	38
2018	female	38
2018	male	38
2018	male	38
2018	male	38
2018	female	38
2018	female	38
2018	female	38
2018	female	38
2018	male	38
2018	male	38
2018	female	38
2018	male	38
2018	female	38
2018	male	38
2018	male	38
2018	female	38
2018	male	38
2018	female	38
2018	male	38
2018	male	38
2018	female	38
2018	male	38
2018	female	38
2018	male	38
2018	male	38
2018	male	38
2018	female	38
2018	male	38
2018	female	38
2018	male	38
2018	female	38
2018	male	38
2018	female	38
2018	male	38
2018	female	37
2018	male	37
2018	female	37
2018	male	37
2018	male	37
2018	male	37
2018	female	37
2018	male	37
2018	female	37
2018	female	37
2018	female	37
2018	female	37
2018	female	37
2018	female	37
2018	male	37
2018	male	37
2018	male	37
2018	male	37
2018	male	37
2018	male	37
2018	female	37
2018	male	37
2018	male	37
2018	male	37
2018	male	37
2018	male	37
2018	male	37
2018	male	37
2018	male	37
2018	male	37
2018	female	37
2018	female	37
2018	female	36
2018	female	36
2018	male	36
2018	male	36
2018	male	36
2018	male	36
2018	female	36
2018	male	36
2018	female	36
2018	female	36
2018	male	36
2018	female	36
2018	female	36
2018	male	36
2018	female	36
2018	female	36
2018	male	36
2018	male	36
2018	female	36
2018	male	36
2018	female	36
2018	female	36
2018	male	36
2018	female	36
2018	male	36
2018	male	36
2018	male	36
2018	male	36
2018	male	36
2018	female	36
2018	female	36
2018	male	36
2018	female	36
2018	female	36
2018	male	36
2018	male	36
2018	female	36
2018	female	36
2018	male	36
2018	female	36
2018	male	36
2018	female	36
2018	male	36
2018	male	36
2018	male	36
2018	female	36
2018	male	36
2018	female	36
2018	male	36
2018	female	36
2018	female	36
2018	male	36
2018	female	36
2018	female	36
2018	female	36
2018	female	36
2018	male	36
2018	female	36
2018	male	36
2018	female	35
2018	male	35
2018	female	35
2018	female	35
2018	male	35
2018	female	35
2018	male	35
2018	female	35
2018	male	35
2018	female	35
2018	female	35
2018	female	35
2018	female	35
2018	male	35
2018	male	35
2018	female	35
2018	male	35
2018	male	35
2018	male	35
2018	male	35
2018	female	35
2018	female	35
2018	male	35
2018	female	35
2018	female	35
2018	female	35
2018	male	35
2018	male	35
2018	male	35
2018	male	35
2018	male	35
2018	female	35
2018	female	35
2018	female	35
2018	female	35
2018	female	35
2018	male	35
2018	male	35
2018	male	35
2018	female	35
2018	male	35
2018	male	35
2018	female	34
2018	male	34
2018	male	34
2018	male	34
2018	female	34
2018	male	34
2018	male	34
2018	female	34
2018	male	34
2018	female	34
2018	male	34
2018	male	34
2018	male	34
2018	female	34
2018	female	34
2018	female	34
2018	female	34
2018	male	34
2018	female	34
2018	female	34
2018	male	34
2018	female	34
2018	male	34
2018	male	34
2018	female	34
2018	male	34
2018	male	34
2018	female	34
2018	male	34
2018	female	34
2018	male	34
2018	female	34
2018	male	34
2018	female	34
2018	female	34
2018	female	34
2018	male	34
2018	male	34
2018	male	34
2018	male	34
2018	female	34
2018	male	34
2018	male	34
2018	male	34
2018	male	34
2018	female	34
2018	male	34
2018	male	34
2018	male	34
2018	male	33
2018	female	33
2018	male	33
2018	male	33
2018	male	33
2018	female	33
2018	male	33
2018	female	33
2018	male	33
2018	female	33
2018	male	33
2018	female	33
2018	male	33
2018	male	33
2018	female	33
2018	female	33
2018	female	33
2018	female	33
2018	male	33
2018	male	33
2018	male	33
2018	female	33
2018	male	33
2018	male	33
2018	male	33
2018	female	33
2018	male	33
2018	male	33
2018	male	33
2018	female	33
2018	female	33
2018	female	33
2018	female	33
2018	male	32
2018	female	32
2018	female	32
2018	male	32
2018	male	32
2018	female	32
2018	female	32
2018	male	32
2018	male	32
2018	male	32
2018	female	32
2018	male	32
2018	female	32
2018	female	32
2018	female	32
2018	male	32
2018	male	32
2018	male	32
2018	male	32
2018	male	32
2018	male	32
2018	male	32
2018	male	32
2018	female	31
2018	female	31
2018	male	31
2018	male	31
2018	male	31
2018	male	31
2018	male	31
2018	male	31
2018	male	31
2018	female	31
2018	male	31
2018	female	31
2018	female	31
2018	male	31
2018	female	31
2018	female	31
2018	female	31
2018	male	31
2018	male	31
2018	female	31
2018	female	30
2018	male	30
2018	female	30
2018	female	30
2018	female	30
2018	male	30
2018	male	30
2018	female	30
2018	male	30
2018	female	30
2018	male	30
2018	male	30
2018	male	30
2018	male	30
2018	male	30
2018	male	30
2018	female	30
2018	male	30
2018	male	30
2018	female	30
2018	female	30
2018	male	30
2018	male	30
2018	female	30
2018	female	29
2018	female	29
2018	female	29
2018	male	29
2018	male	29
2018	female	29
2018	female	29
2018	male	29
2018	female	29
2018	male	29
2018	female	29
2018	male	29
2018	male	29
2018	female	28
2018	male	28
2018	female	28
2018	female	28
2018	male	28
2018	male	28
2018	male	28
2018	male	28
2018	female	28
2018	male	27
2018	male	27
2018	male	27
2018	female	27
2018	male	27
2018	male	27
2018	female	27
2018	male	27
2018	male	27
2018	male	27
2018	female	27
2018	male	27
2018	female	27
2018	female	27
2018	male	27
2018	male	27
2018	female	27
2018	male	27
2018	female	27
2018	male	27
2018	female	27
2018	male	27
2018	female	27
2018	female	27
2018	male	27
2018	female	26
2018	female	26
2018	female	26
2018	female	26
2018	female	26
2018	female	26
2018	male	26
2018	female	26
2018	female	26
2018	female	26
2018	female	26
2018	female	26
2018	female	26
2018	male	25
2018	female	25
2018	female	25
2018	male	25
2018	male	25
2018	male	25
2018	male	25
2018	male	25
2018	female	25
2018	male	25
2018	female	25
2018	female	25
2018	female	25
2018	male	25
2018	female	25
2018	female	25
2018	female	25
2018	female	25
2018	male	25
2018	female	24
2018	male	24
2018	male	24
2018	male	24
2018	male	24
2018	male	24
2018	female	24
2018	female	24
2018	female	24
2018	female	24
2018	male	24
2018	female	24
2018	female	24
2018	female	24
2018	male	24
2018	female	24
2018	female	24
2018	male	24
2018	female	24
2018	male	23
2018	male	23
2018	male	23
2018	female	23
2018	female	23
2018	male	23
2018	female	23
2018	female	23
2018	male	23
2018	male	23
2018	male	23
2018	female	23
2018	female	23
2018	female	23
2018	male	23
2018	male	23
2018	female	22
2018	male	22
2018	male	22
2018	female	22
2018	female	22
2018	male	22
2018	male	22
2018	male	22
2018	male	22
2018	male	22
2018	female	22
2018	male	22
2018	female	22
2018	male	22
2018	male	22
2018	male	22
2018	male	22
2018	female	22
2018	female	22
2018	male	22
2018	female	22
2018	male	21
2018	male	21
2018	male	21
2018	female	21
2018	male	21
2018	male	21
2018	female	21
2018	male	21
2018	male	21
2018	female	21
2018	male	21
2018	male	21
2018	female	21
2018	female	21
2018	male	21
2018	male	21
2018	female	21
2018	female	21
2018	male	21
2018	female	21
2018	female	21
2018	male	21
2018	female	21
2018	male	21
2018	female	21
2018	female	20
2018	female	20
2018	male	20
2018	male	20
2018	female	20
2018	male	20
2018	male	20
2018	male	20
2018	male	20
2018	female	20
2018	male	20
2018	male	20
2018	male	20
2018	male	20
2018	male	20
2018	male	20
2018	female	20
2018	male	19
2018	female	19
2018	male	19
2018	female	19
2018	male	19
2018	female	19
2018	female	19
2018	male	19
2018	male	19
2018	female	19
2018	male	19
2018	male	19
2018	female	19
2018	female	19
2018	male	19
2018	female	19
2018	female	19
2018	male	19
2018	female	19
2018	male	19
2018	female	19
2018	female	19
2018	female	19
2018	male	19
2018	female	19
2018	female	19
2018	female	19
2018	female	19
2018	male	19
2018	female	19
2018	male	19
2018	male	19
2018	male	19
2018	male	19
2018	female	19
2018	male	18
2018	male	18
2018	male	18
2018	female	18
2018	male	18
2018	male	18
2018	male	18
2018	female	18
2018	male	18
2018	female	18
2018	male	18
2018	female	18
2018	male	18
2018	male	18
2018	male	18
2018	male	18
2018	female	18
2018	male	18
2018	female	18
2018	male	18
2018	male	18
2018	female	18
2018	female	18
2018	female	18
2018	female	18
2018	female	18
2018	female	18
2018	female	18
2018	female	18
2018	female	18
2018	male	18
2018	male	18
2018	female	18
2018	female	18
2018	male	18
2018	female	18
2018	male	18
2018	female	18
2018	male	18
2018	female	18
2018	female	18
2018	female	18
2018	male	18
2018	male	18
2018	male	18
2018	male	18
2018	female	17
2018	female	17
2018	male	17
2018	female	17
2018	female	17
2018	female	17
2018	female	17
2018	female	17
2018	female	17
2018	female	17
2018	male	17
2018	male	17
2018	female	17
2018	female	17
2018	male	17
2018	female	17
2018	male	17
2018	male	17
2018	male	17
2018	male	17
2018	male	17
2018	female	17
2018	female	17
2018	female	17
2018	female	17
2018	male	17
2018	male	17
2018	male	17
2018	male	17
2018	female	17
2018	male	17
2018	male	17
2018	female	17
2018	male	17
2018	male	17
2018	male	17
2018	female	17
2018	male	17
2018	male	17
2018	female	17
2018	male	17
2018	male	17
2018	male	17
2018	female	17
2018	male	17
2018	male	17
2018	female	17
2018	male	17
2018	male	17
2018	female	17
2018	female	17
2018	female	17
2018	female	17
2018	female	17
2018	female	17
2018	female	17
2018	female	17
2018	male	17
2018	female	17
2018	female	16
2018	male	16
2018	female	16
2018	male	16
2018	female	16
2018	male	16
2018	female	16
2018	female	16
2018	female	16
2018	male	16
2018	male	16
2018	male	16
2018	male	16
2018	female	16
2018	male	16
2018	female	16
2018	male	16
2018	male	16
2018	male	16
2018	female	16
2018	female	16
2018	male	16
2018	male	16
2018	male	16
2018	male	16
2018	male	16
2018	male	16
2018	male	16
2018	male	16
2018	male	16
2018	female	16
2018	male	16
2018	male	16
2018	male	16
2018	female	16
2018	male	16
2018	male	16
2018	female	16
2018	male	15
2018	female	15
2018	female	15
2018	female	15
2018	male	15
2018	male	15
2018	male	15
2018	male	15
2018	female	15
2018	female	15
2018	female	15
2018	male	15
2018	male	15
2018	female	15
2018	male	15
2018	male	15
2018	male	15
2018	female	15
2018	female	15
2018	male	15
2018	male	15
2018	male	15
2018	female	15
2018	male	15
2018	male	15
2018	male	15
2018	male	15
2018	male	15
2018	male	15
2018	male	15
2018	female	15
2018	female	15
2018	female	15
2018	male	15
2018	female	15
2018	male	15
2018	male	15
2018	male	15
2018	male	15
2018	male	15
2018	male	15
2018	female	15
2018	male	15
2018	female	15
2018	male	15
2018	male	15
2018	male	15
2018	female	15
2018	female	15
2018	male	15
2018	male	15
2018	male	15
2018	male	14
2018	male	14
2018	male	14
2018	female	14
2018	female	14
2018	female	14
2018	female	14
2018	female	14
2018	male	14
2018	male	14
2018	female	14
2018	female	14
2018	female	14
2018	female	14
[truncated: 20,031 more rows]
